# Supplementary material for: Hepatitis C Virus Infection Cycle-Specific MicroRNA Profiling Reveals Stage-Specific miR-4423-3p Targets RIG-I to Facilitate Infection
Source: Front Cell Infect Microbiol. 2022 Mar 24;12:851917. doi: 10.3389/fcimb.2022.851917 (PMC8987439; doi:10.3389/fcimb.2022.851917)
Supplement: Supplementary file 1 [file DataSheet_1.xls]

## Sheet: miRNA_Counts
Supplementary dataset 1 Processed miRNA sequencing data of HCV infected Huh7 and Huh7.5.1 cells
miRNAName	miRNApreName	mirSequence	S0h7-1	S0h7-5-1	S24h7-1	S24h7-5-1	S48h7-1	S48h7-5-1	S6h7-1	S6h7-5-1
hsa-let-7a-5p	hsa-let-7a-1/hsa-let-7a-2/hsa-let-7a-3	tgaggtagtaggttgtatagtt	1825	4817	1185	6799	928	3168	1307	3996
hsa-let-7a-3p	hsa-let-7a-1/hsa-let-7a-3	ctatacaatctactgtctttc	24	122	14	123	11	73	26	43
hsa-let-7a-2-3p	hsa-let-7a-2	ctgtacagcctcctagctttcc	0	4	0	4	0	0	0	1
hsa-let-7b-5p	hsa-let-7b	tgaggtagtaggttgtgtggtt	18	54	17	67	4	25	6	36
hsa-let-7b-3p	hsa-let-7b	ctatacaacctactgccttccc	2	5	3	8	2	3	1	2
hsa-let-7c-5p	hsa-let-7c	tgaggtagtaggttgtatggtt	537	327	366	559	304	286	346	315
hsa-let-7c-3p	hsa-let-7c	ctgtacaaccttctagctttcc	12	10	10	13	4	5	8	11
hsa-let-7d-5p	hsa-let-7d	agaggtagtaggttgcatagtt	34	39	28	65	15	22	22	20
hsa-let-7d-3p	hsa-let-7d	ctatacgacctgctgcctttct	16	10	11	13	7	8	6	3
hsa-let-7e-5p	hsa-let-7e	tgaggtaggaggttgtatagtt	3256	4873	2231	8322	2100	4502	2890	4813
hsa-let-7e-3p	hsa-let-7e	ctatacggcctcctagctttcc	24	71	11	49	15	24	25	34
hsa-let-7f-5p	hsa-let-7f-1/hsa-let-7f-2	tgaggtagtagattgtatagtt	1462	1479	968	2255	761	1103	1074	1393
hsa-let-7f-1-3p	hsa-let-7f-1	ctatacaatctattgccttccc	5	4	6	4	9	3	5	3
hsa-let-7f-2-3p	hsa-let-7f-2	ctatacagtctactgtctttcc	9	26	20	40	15	21	19	30
hsa-miR-15a-5p	hsa-mir-15a	tagcagcacataatggtttgtg	19579	12420	13622	14807	10850	7215	12642	9394
hsa-miR-15a-3p	hsa-mir-15a	caggccatattgtgctgcctca	387	418	177	278	150	204	216	254
hsa-miR-16-5p	hsa-mir-16-1/hsa-mir-16-2	tagcagcacgtaaatattggcg	135458	69804	80813	96756	93523	69209	114883	84896
hsa-miR-16-1-3p	hsa-mir-16-1	ccagtattaactgtgctgctga	72	95	63	123	41	75	73	100
hsa-miR-17-5p	hsa-mir-17	caaagtgcttacagtgcaggtag	42870	36164	21886	45566	17469	30298	26841	34340
hsa-miR-17-3p	hsa-mir-17	actgcagtgaaggcacttgtag	4043	5929	2936	7278	1999	5318	4322	6428
hsa-miR-18a-5p	hsa-mir-18a	taaggtgcatctagtgcagatag	130852	124925	31446	72023	26239	53261	44638	52441
hsa-miR-18a-3p	hsa-mir-18a	actgccctaagtgctccttctgg	15	25	6	7	7	8	10	4
hsa-miR-19a-5p	hsa-mir-19a	agttttgcatagttgcactaca	185	402	116	356	71	256	130	250
hsa-miR-19a-3p	hsa-mir-19a	tgtgcaaatctatgcaaaactga	106458	180037	67852	164753	53508	108638	78195	123703
hsa-miR-19b-1-5p	hsa-mir-19b-1	agttttgcaggtttgcatccagc	1926	3003	1019	2710	700	2150	1330	2144
hsa-miR-19b-3p	hsa-mir-19b-1/hsa-mir-19b-2	tgtgcaaatccatgcaaaactga	315549	624211	143147	384394	126599	278635	204968	340286
hsa-miR-19b-2-5p	hsa-mir-19b-2	agttttgcaggtttgcatttca	29	53	24	50	13	28	12	33
hsa-miR-20a-5p	hsa-mir-20a	taaagtgcttatagtgcaggtag	39832	31499	24352	51462	22671	28306	26244	29274
hsa-miR-20a-3p	hsa-mir-20a	actgcattatgagcacttaaag	780	1483	493	1762	357	855	560	1460
hsa-miR-21-5p	hsa-mir-21	tagcttatcagactgatgttga	2347890	1239544	1444694	1325933	1176645	990100	1853614	889867
hsa-miR-21-3p	hsa-mir-21	caacaccagtcgatgggctgt	3297	2935	3027	3492	1876	1451	2666	1423
hsa-miR-22-5p	hsa-mir-22	agttcttcagtggcaagcttta	7396	4526	5059	4532	3909	2380	4506	2850
hsa-miR-22-3p	hsa-mir-22	aagctgccagttgaagaactgt	43524	27429	25591	19797	26538	14805	36630	15141
hsa-miR-23a-5p	hsa-mir-23a	ggggttcctggggatgggattt	109	51	106	131	71	88	111	87
hsa-miR-23a-3p	hsa-mir-23a	atcacattgccagggatttcc	114173	105549	104349	140968	83033	91609	97958	80042
hsa-miR-24-1-5p	hsa-mir-24-1	tgcctactgagctgatatcagt	414	436	171	268	128	232	270	242
hsa-miR-24-3p	hsa-mir-24-1/hsa-mir-24-2	tggctcagttcagcaggaacag	83683	83338	54093	87750	50049	57369	65332	53073
hsa-miR-24-2-5p	hsa-mir-24-2	tgcctactgagctgaaacacag	288	256	148	208	96	128	249	145
hsa-miR-25-5p	hsa-mir-25	aggcggagacttgggcaattg	859	1556	222	504	162	412	319	523
hsa-miR-25-3p	hsa-mir-25	cattgcacttgtctcggtctga	24832	24643	5774	9803	4316	5511	8026	9022
hsa-miR-26a-5p	hsa-mir-26a-1/hsa-mir-26a-2	ttcaagtaatccaggataggct	58204	78423	52080	112818	54087	68752	62253	84071
hsa-miR-26a-1-3p	hsa-mir-26a-1	cctattcttggttacttgcacg	107	143	62	112	24	28	39	47
hsa-miR-26b-5p	hsa-mir-26b	ttcaagtaattcaggataggt	11660	11716	9170	17619	8597	9686	11410	11800
hsa-miR-26b-3p	hsa-mir-26b	cctgttctccattacttggctc	393	410	187	384	177	190	176	248
hsa-miR-27a-5p	hsa-mir-27a	agggcttagctgcttgtgagca	543	726	284	400	168	444	401	345
hsa-miR-27a-3p	hsa-mir-27a	ttcacagtggctaagttccgc	13480	13616	14642	23806	12777	14786	14068	13781
hsa-miR-28-5p	hsa-mir-28	aaggagctcacagtctattgag	7559	4933	3033	3547	2106	2099	3253	2248
hsa-miR-28-3p	hsa-mir-28	cactagattgtgagctcctgga	2888	2006	1822	2220	1304	1018	1724	1431
hsa-miR-29a-5p	hsa-mir-29a	actgatttcttttggtgttcag	1051	476	998	470	607	274	1040	351
hsa-miR-29a-3p	hsa-mir-29a	tagcaccatctgaaatcggtta	39607	20197	64288	24020	52962	12183	56526	15156
hsa-miR-30a-5p	hsa-mir-30a	tgtaaacatcctcgactggaag	442	2121	238	2225	371	1145	503	1597
hsa-miR-30a-3p	hsa-mir-30a	ctttcagtcggatgtttgcagc	17	30	14	48	15	21	10	29
hsa-miR-31-5p	hsa-mir-31	aggcaagatgctggcatagct	347	7	149	8	178	3	137	4
hsa-miR-31-3p	hsa-mir-31	tgctatgccaacatattgccat	16	0	21	1	11	2	13	1
hsa-miR-32-5p	hsa-mir-32	tattgcacattactaagttgca	2014	2179	2192	3597	1372	2150	2137	2426
hsa-miR-32-3p	hsa-mir-32	caatttagtgtgtgtgatattt	581	1019	324	855	279	415	349	598
hsa-miR-33a-5p	hsa-mir-33a	gtgcattgtagttgcattgca	1033	1370	1012	2325	635	1435	978	1617
hsa-miR-33a-3p	hsa-mir-33a	caatgtttccacagtgcatcac	1041	1112	633	1440	416	646	507	827
hsa-miR-92a-1-5p	hsa-mir-92a-1	aggttgggatcggttgcaatgct	1108	2196	558	1751	491	1164	657	1353
hsa-miR-92a-3p	hsa-mir-92a-1/hsa-mir-92a-2	tattgcacttgtcccggcctgt	56172	61742	17869	41968	23182	24197	25391	26164
hsa-miR-92a-2-5p	hsa-mir-92a-2	gggtggggatttgttgcattac	2	3	6	6	14	6	1	2
hsa-miR-93-5p	hsa-mir-93	caaagtgctgttcgtgcaggtag	98135	91670	63594	98803	50907	69991	76828	80059
hsa-miR-93-3p	hsa-mir-93	actgctgagctagcacttcccg	3204	5267	1736	4182	1595	2364	2242	3247
hsa-miR-95-5p	hsa-mir-95	tcaataaatgtctgttgaatt	3	19	3	25	4	8	2	12
hsa-miR-95-3p	hsa-mir-95	ttcaacgggtatttattgagca	35	548	36	752	17	408	28	416
hsa-miR-96-5p	hsa-mir-96	tttggcactagcacatttttgct	5485	5766	2452	5518	2323	3341	3489	3550
hsa-miR-96-3p	hsa-mir-96	aatcatgtgcagtgccaatatg	147	225	121	338	91	149	145	238
hsa-miR-98-5p	hsa-mir-98	tgaggtagtaagttgtattgtt	16	11	5	9	5	8	8	11
hsa-miR-98-3p	hsa-mir-98	ctatacaacttactactttccc	1	5	2	2	6	5	3	4
hsa-miR-99a-5p	hsa-mir-99a	aacccgtagatccgatcttgtg	97521	81908	45064	64843	35249	40155	55584	48660
hsa-miR-99a-3p	hsa-mir-99a	caagctcgcttctatgggtctg	1295	1147	567	877	503	464	631	533
hsa-miR-100-5p	hsa-mir-100	aacccgtagatccgaacttgtg	1539	10172	456	6573	512	4656	915	5732
hsa-miR-100-3p	hsa-mir-100	caagcttgtatctataggtatg	1	9	0	10	1	4	2	9
hsa-miR-101-5p	hsa-mir-101-1	cagttatcacagtgctgatgct	12	76	22	107	12	68	21	71
hsa-miR-101-3p	hsa-mir-101-1/hsa-mir-101-2	tacagtactgtgataactgaa	9812	35065	5659	24396	4129	15242	6459	20074
hsa-miR-29b-1-5p	hsa-mir-29b-1	gctggtttcatatggtggtttaga	472	210	550	236	194	134	357	144
hsa-miR-29b-3p	hsa-mir-29b-1/hsa-mir-29b-2	tagcaccatttgaaatcagtgtt	214179	56857	146861	64086	115897	42861	190792	50230
hsa-miR-29b-2-5p	hsa-mir-29b-2	ctggtttcacatggtggcttag	50	55	48	51	29	19	51	39
hsa-miR-103a-2-5p	hsa-mir-103a-2	agcttctttacagtgctgccttg	178	280	258	128	305	90	83	66
hsa-miR-103a-3p	hsa-mir-103a-2/hsa-mir-103a-1	agcagcattgtacagggctatga	119097	148225	55530	95253	47611	80979	74884	82416
hsa-miR-105-5p	hsa-mir-105-1/hsa-mir-105-2	tcaaatgctcagactcctgtggt	1	1	0	2	1	3	0	1
hsa-miR-105-3p	hsa-mir-105-1/hsa-mir-105-2	acggatgtttgagcatgtgcta	4	0	0	2	0	0	1	1
hsa-miR-106a-5p	hsa-mir-106a	aaaagtgcttacagtgcaggtag	917	918	649	1384	628	798	663	901
hsa-miR-106a-3p	hsa-mir-106a	ctgcaatgtaagcacttcttac	4	4	2	3	4	8	6	4
hsa-miR-107	hsa-mir-107	agcagcattgtacagggctatca	18599	35448	9453	20168	8573	16592	12568	18736
hsa-miR-16-2-3p	hsa-mir-16-2	ccaatattactgtgctgcttta	4425	4885	2504	4067	2006	1648	2762	3084
hsa-miR-192-5p	hsa-mir-192	ctgacctatgaattgacagcc	121535	206143	46898	148640	44117	104633	70350	133145
hsa-miR-192-3p	hsa-mir-192	ctgccaattccataggtcacag	1332	2263	640	1665	497	1090	754	1102
hsa-miR-196a-5p	hsa-mir-196a-1/hsa-mir-196a-2	taggtagtttcatgttgttggg	1388	4650	770	5355	578	2897	792	3077
hsa-miR-197-5p	hsa-mir-197	cgggtagagagggcagtgggagg	54	29	11	42	15	12	14	17
hsa-miR-197-3p	hsa-mir-197	ttcaccaccttctccacccagc	5442	5064	1984	4744	2034	2406	2662	2233
hsa-miR-198	hsa-mir-198	ggtccagaggggagataggttc	0	2	2	1	1	0	0	1
hsa-miR-199a-5p	hsa-mir-199a-1/hsa-mir-199a-2	cccagtgttcagactacctgttc	28	48	15	26	7	23	23	22
hsa-miR-199a-3p	hsa-mir-199a-1/hsa-mir-199a-2	acagtagtctgcacattggtta	35	41	23	46	14	22	22	23
hsa-miR-208a-5p	hsa-mir-208a	gagcttttggcccgggttatac	0	0	0	0	1	0	0	0
hsa-miR-208a-3p	hsa-mir-208a	ataagacgagcaaaaagcttgt	0	2	3	4	3	3	2	1
hsa-miR-129-5p	hsa-mir-129-1/hsa-mir-129-2	ctttttgcggtctgggcttgc	2	1	2	0	0	0	3	7
hsa-miR-129-1-3p	hsa-mir-129-1	aagcccttaccccaaaaagtat	1	5	0	2	0	1	0	0
hsa-miR-148a-5p	hsa-mir-148a	aaagttctgagacactccgact	165	905	76	715	86	471	162	664
hsa-miR-148a-3p	hsa-mir-148a	tcagtgcactacagaactttgt	4069	20059	1702	14439	1672	13858	3804	15991
hsa-miR-30c-5p	hsa-mir-30c-2/hsa-mir-30c-1	tgtaaacatcctacactctcagc	34297	74376	19640	74968	19103	43012	27263	57172
hsa-miR-30c-2-3p	hsa-mir-30c-2	ctgggagaaggctgtttactct	0	2	0	5	1	3	5	4
hsa-miR-30d-5p	hsa-mir-30d	tgtaaacatccccgactggaag	140751	112954	62217	99873	84283	46673	107709	63056
hsa-miR-30d-3p	hsa-mir-30d	ctttcagtcagatgtttgctgc	18	25	25	34	14	23	20	19
hsa-miR-139-5p	hsa-mir-139	tctacagtgcacgtgtctccagt	6	16	10	11	7	1	5	4
hsa-miR-139-3p	hsa-mir-139	tggagacgcggccctgttggagt	0	2	0	0	0	0	0	3
hsa-miR-147a	hsa-mir-147a	gtgtgtggaaatgcttctgc	1	0	1	2	1	1	1	0
hsa-miR-7-5p	hsa-mir-7-1/hsa-mir-7-2/hsa-mir-7-3	tggaagactagtgattttgttgt	16127	17468	10846	16749	7011	11045	15503	16606
hsa-miR-7-1-3p	hsa-mir-7-1	caacaaatcacagtctgccata	2604	4802	1169	3190	959	1963	1312	3055
hsa-miR-7-2-3p	hsa-mir-7-2	caacaaatcccagtctacctaa	1	0	3	2	0	2	0	0
hsa-miR-10a-5p	hsa-mir-10a	taccctgtagatccgaatttgtg	15	4541	10	6022	10	3129	17	3848
hsa-miR-10a-3p	hsa-mir-10a	caaattcgtatctaggggaata	1	13	1	20	2	10	1	9
hsa-miR-10b-5p	hsa-mir-10b	taccctgtagaaccgaatttgtg	4	48876	19	66940	13	42093	95	43626
hsa-miR-10b-3p	hsa-mir-10b	acagattcgattctaggggaat	3	323	0	356	1	237	0	264
hsa-miR-34a-5p	hsa-mir-34a	tggcagtgtcttagctggttgt	7867	17034	6863	19578	6956	12017	6917	13310
hsa-miR-34a-3p	hsa-mir-34a	caatcagcaagtatactgccct	210	362	168	415	104	238	130	238
hsa-miR-181a-5p	hsa-mir-181a-2/hsa-mir-181a-1	aacattcaacgctgtcggtgagt	140145	200374	106870	250599	86166	159376	141845	197716
hsa-miR-181a-2-3p	hsa-mir-181a-2	accactgaccgttgactgtacc	1166	1844	838	2367	663	961	609	1015
hsa-miR-181b-5p	hsa-mir-181b-1/hsa-mir-181b-2	aacattcattgctgtcggtgggt	69875	97073	64629	139008	44103	77389	70737	92036
hsa-miR-181b-3p	hsa-mir-181b-1	ctcactgaacaatgaatgcaa	116	172	175	328	96	156	80	153
hsa-miR-181c-5p	hsa-mir-181c	aacattcaacctgtcggtgagt	1003	1780	860	2105	929	1806	1662	2079
hsa-miR-181c-3p	hsa-mir-181c	aaccatcgaccgttgagtggac	98	196	47	197	47	119	49	97
hsa-miR-182-5p	hsa-mir-182	tttggcaatggtagaactcacact	9850	11447	5985	14009	5528	8347	7722	8444
hsa-miR-182-3p	hsa-mir-182	tggttctagacttgccaacta	512	937	322	709	223	488	380	567
hsa-miR-183-5p	hsa-mir-183	tatggcactggtagaattcact	8281	8979	4886	8895	3921	5378	5821	6093
hsa-miR-183-3p	hsa-mir-183	gtgaattaccgaagggccataa	506	770	383	816	293	398	341	410
hsa-miR-187-5p	hsa-mir-187	ggctacaacacaggacccgggc	0	15	0	15	4	13	1	2
hsa-miR-187-3p	hsa-mir-187	tcgtgtcttgtgttgcagccgg	60	230	30	243	36	124	49	169
hsa-miR-196a-3p	hsa-mir-196a-2	cggcaacaagaaactgcctgag	49	213	42	206	29	104	50	139
hsa-miR-199b-5p	hsa-mir-199b	cccagtgtttagactatctgttc	86	15	48	18	65	6	61	10
hsa-miR-199b-3p	hsa-mir-199b	acagtagtctgcacattggtta	17	15	5	19	11	10	10	4
hsa-miR-203a-5p	hsa-mir-203a	agtggttcttaacagttcaacagtt	0	0	1	0	1	1	0	0
hsa-miR-203a-3p	hsa-mir-203a	gtgaaatgtttaggaccactag	2	1	2	2	3	0	3	2
hsa-miR-204-5p	hsa-mir-204	ttccctttgtcatcctatgcct	92	125	24	158	44	61	65	82
hsa-miR-204-3p	hsa-mir-204	gctgggaaggcaaagggacgt	5	6	2	4	9	6	3	10
hsa-miR-205-5p	hsa-mir-205	tccttcattccaccggagtctg	10	0	2	1	4	5	9	59
hsa-miR-205-3p	hsa-mir-205	gatttcagtggagtgaagttc	1	2	4	1	3	1	3	1
hsa-miR-210-5p	hsa-mir-210	agcccctgcccaccgcacactg	119	195	30	104	22	37	46	83
hsa-miR-210-3p	hsa-mir-210	ctgtgcgtgtgacagcggctga	2408	2759	1107	2583	1108	1878	1614	2321
hsa-miR-211-5p	hsa-mir-211	ttccctttgtcatccttcgcct	1	3	1	2	1	0	1	1
hsa-miR-211-3p	hsa-mir-211	gcagggacagcaaaggggtgc	1	0	2	1	1	1	2	2
hsa-miR-212-5p	hsa-mir-212	accttggctctagactgcttact	15	14	8	11	4	8	6	11
hsa-miR-212-3p	hsa-mir-212	taacagtctccagtcacggcc	60	38	51	60	45	43	50	31
hsa-miR-181a-3p	hsa-mir-181a-1	accatcgaccgttgattgtacc	2997	4171	1822	5073	1293	2545	1706	2710
hsa-miR-214-5p	hsa-mir-214	tgcctgtctacacttgctgtgc	1	4	1	1	1	4	1	1
hsa-miR-214-3p	hsa-mir-214	acagcaggcacagacaggcagt	21	49	13	43	11	25	16	22
hsa-miR-215-5p	hsa-mir-215	atgacctatgaattgacagac	1524	12423	759	8100	776	5939	974	7555
hsa-miR-215-3p	hsa-mir-215	tctgtcatttctttaggccaata	4	141	6	214	6	122	4	144
hsa-miR-216a-5p	hsa-mir-216a	taatctcagctggcaactgtga	50	204	48	345	34	147	29	195
hsa-miR-216a-3p	hsa-mir-216a	tcacagtggtctctgggattat	3	22	9	26	0	12	6	16
hsa-miR-217	hsa-mir-217	tactgcatcaggaactgattgga	26	150	34	151	14	102	31	86
hsa-miR-218-5p	hsa-mir-218-1/hsa-mir-218-2	ttgtgcttgatctaaccatgt	1814	4273	936	5105	1022	2396	1122	2462
hsa-miR-218-1-3p	hsa-mir-218-1	atggttccgtcaagcaccatgg	86	230	43	128	36	99	48	116
hsa-miR-218-2-3p	hsa-mir-218-2	catggttctgtcaagcaccgcg	1	0	12	6	5	5	1	0
hsa-miR-219a-5p	hsa-mir-219a-1/hsa-mir-219a-2	tgattgtccaaacgcaattct	23	37	7	25	7	33	5	16
hsa-miR-219a-1-3p	hsa-mir-219a-1	agagttgagtctggacgtcccg	10	19	18	14	13	14	21	18
hsa-miR-221-5p	hsa-mir-221	acctggcatacaatgtagattt	292	340	176	364	144	185	252	309
hsa-miR-221-3p	hsa-mir-221	agctacattgtctgctgggtttc	26388	40636	15732	28182	14203	15789	16849	21152
hsa-miR-222-5p	hsa-mir-222	ctcagtagccagtgtagatcct	174	350	233	320	98	169	132	190
hsa-miR-222-3p	hsa-mir-222	agctacatctggctactgggt	13321	18678	8618	13785	6843	9149	9726	11828
hsa-miR-223-5p	hsa-mir-223	cgtgtatttgacaagctgagtt	0	0	0	0	0	1	0	0
hsa-miR-223-3p	hsa-mir-223	tgtcagtttgtcaaatacccca	231	77	198	191	105	77	137	88
hsa-miR-224-5p	hsa-mir-224	caagtcactagtggttccgtt	7805	0	4645	0	3184	1	5110	1
hsa-miR-224-3p	hsa-mir-224	aaaatggtgccctagtgactaca	395	0	231	1	164	0	286	0
hsa-miR-200b-5p	hsa-mir-200b	catcttactgggcagcattgga	165	17	156	79	141	32	105	27
hsa-miR-200b-3p	hsa-mir-200b	taatactgcctggtaatgatga	5869	1138	3344	1093	2731	511	2438	575
hsa-let-7g-5p	hsa-let-7g	tgaggtagtagtttgtacagtt	318	715	270	954	192	531	267	651
hsa-let-7g-3p	hsa-let-7g	ctgtacaggccactgccttgc	2	3	3	3	3	1	6	9
hsa-let-7i-5p	hsa-let-7i	tgaggtagtagtttgtgctgtt	45	63	32	59	48	40	29	52
hsa-let-7i-3p	hsa-let-7i	ctgcgcaagctactgccttgct	0	0	0	1	2	1	0	0
hsa-miR-1-3p	hsa-mir-1-2/hsa-mir-1-1	tggaatgtaaagaagtatgtat	227	7	22	8	16	0	9	3
hsa-miR-15b-5p	hsa-mir-15b	tagcagcacatcatggtttaca	36458	11715	24842	24866	17384	7548	19694	28575
hsa-miR-15b-3p	hsa-mir-15b	cgaatcattatttgctgctcta	4320	3664	2318	3448	1893	1519	2738	2644
hsa-miR-23b-5p	hsa-mir-23b	tgggttcctggcatgctgattt	349	318	197	357	158	190	227	247
hsa-miR-23b-3p	hsa-mir-23b	atcacattgccagggattacc	143732	176003	102418	207574	100431	139462	122435	133611
hsa-miR-27b-5p	hsa-mir-27b	agagcttagctgattggtgaac	587	982	322	695	192	419	391	537
hsa-miR-27b-3p	hsa-mir-27b	ttcacagtggctaagttctgc	18691	23403	19205	33080	13742	19000	18350	22440
hsa-miR-30b-5p	hsa-mir-30b	tgtaaacatcctacactcagct	42035	23957	21815	28264	23886	14709	30548	17622
hsa-miR-30b-3p	hsa-mir-30b	ctgggaggtggatgtttacttc	57	22	69	63	51	12	60	30
hsa-miR-122-5p	hsa-mir-122	tggagtgtgacaatggtgtttg	33912	70024	15993	107808	14350	74483	27947	76733
hsa-miR-122-3p	hsa-mir-122	aacgccattatcacactaaata	2484	7790	525	5427	773	2643	1266	2816
hsa-miR-124-5p	hsa-mir-124-1/hsa-mir-124-2/hsa-mir-124-3	cgtgttcacagcggaccttgat	0	0	3	2	2	1	0	0
hsa-miR-124-3p	hsa-mir-124-1/hsa-mir-124-2/hsa-mir-124-3	taaggcacgcggtgaatgcc	5	9	3	7	3	3	5	8
hsa-miR-125b-5p	hsa-mir-125b-1/hsa-mir-125b-2	tccctgagaccctaacttgtga	22343	18264	15043	25846	14826	14518	18964	16745
hsa-miR-125b-1-3p	hsa-mir-125b-1	acgggttaggctcttgggagct	2	24	0	25	4	11	1	16
hsa-miR-128-1-5p	hsa-mir-128-1	cggggccgtagcactgtctgaga	67	117	78	117	85	81	69	118
hsa-miR-128-3p	hsa-mir-128-1/hsa-mir-128-2	tcacagtgaaccggtctcttt	7610	12251	7437	14588	5181	8160	7324	11202
hsa-miR-130a-5p	hsa-mir-130a	ttcacattgtgctactgtctgc	551	2377	362	1739	280	1347	557	1915
hsa-miR-130a-3p	hsa-mir-130a	cagtgcaatgttaaaagggcat	25327	63455	18664	97943	19868	75896	30115	88672
hsa-miR-132-5p	hsa-mir-132	accgtggctttcgattgttact	37	23	25	33	21	9	30	19
hsa-miR-132-3p	hsa-mir-132	taacagtctacagccatggtcg	206	150	87	86	72	46	80	56
hsa-miR-133a-5p	hsa-mir-133a-1/hsa-mir-133a-2	agctggtaaaatggaaccaaat	2	2	2	2	2	0	0	0
hsa-miR-133a-3p	hsa-mir-133a-1/hsa-mir-133a-2	tttggtccccttcaaccagctg	37	11	8	11	21	10	9	5
hsa-miR-135a-5p	hsa-mir-135a-1/hsa-mir-135a-2	tatggctttttattcctatgtga	118	90	61	134	57	52	79	68
hsa-miR-135a-3p	hsa-mir-135a-1	tatagggattggagccgtggcg	0	2	2	7	2	2	2	0
hsa-miR-137	hsa-mir-137	ttattgcttaagaatacgcgtag	595	1110	409	1522	275	477	363	689
hsa-miR-138-5p	hsa-mir-138-2/hsa-mir-138-1	agctggtgttgtgaatcaggccg	4858	181	2795	114	2733	63	3226	97
hsa-miR-138-2-3p	hsa-mir-138-2	gctatttcacgacaccagggtt	2	2	3	2	3	3	1	3
hsa-miR-140-5p	hsa-mir-140	cagtggttttaccctatggtag	1095	1266	791	1748	753	904	919	1114
hsa-miR-140-3p	hsa-mir-140	taccacagggtagaaccacgg	17698	25600	8615	20465	7184	14262	12978	16264
hsa-miR-141-5p	hsa-mir-141	catcttccagtacagtgttgga	2	5	4	4	12	2	0	3
hsa-miR-141-3p	hsa-mir-141	taacactgtctggtaaagatgg	60	122	51	163	37	159	82	95
hsa-miR-142-5p	hsa-mir-142	cataaagtagaaagcactact	2	3	7	6	3	3	2	3
hsa-miR-142-3p	hsa-mir-142	tgtagtgtttcctactttatgga	13	7	12	16	3	4	4	2
hsa-miR-143-5p	hsa-mir-143	ggtgcagtgctgcatctctggt	5	4	12	5	2	2	7	3
hsa-miR-143-3p	hsa-mir-143	tgagatgaagcactgtagctc	325	63	550	170	371	84	305	44
hsa-miR-144-5p	hsa-mir-144	ggatatcatcatatactgtaag	34	74	11	79	21	67	18	54
hsa-miR-144-3p	hsa-mir-144	tacagtatagatgatgtact	21	8	40	44	11	39	20	25
hsa-miR-145-5p	hsa-mir-145	gtccagttttcccaggaatccct	2209	424	2977	775	2025	492	1981	274
hsa-miR-145-3p	hsa-mir-145	ggattcctggaaatactgttct	10	0	24	16	10	3	11	5
hsa-miR-152-5p	hsa-mir-152	aggttctgtgatacactccgact	9	11	3	3	4	5	7	11
hsa-miR-152-3p	hsa-mir-152	tcagtgcatgacagaacttgg	244	314	112	288	119	187	151	218
hsa-miR-153-3p	hsa-mir-153-1/hsa-mir-153-2	ttgcatagtcacaaaagtgatc	8	3	5	2	3	3	1	4
hsa-miR-153-5p	hsa-mir-153-2	tcatttttgtgatgttgcagct	1	3	6	1	12	3	2	1
hsa-miR-191-5p	hsa-mir-191	caacggaatcccaaaagcagctg	81466	125215	40536	147589	52059	98465	61770	95874
hsa-miR-191-3p	hsa-mir-191	gctgcgcttggatttcgtcccc	143	381	86	224	93	143	142	230
hsa-miR-9-5p	hsa-mir-9-1/hsa-mir-9-2/hsa-mir-9-3	tctttggttatctagctgtatga	2	28	6	27	6	18	1	24
hsa-miR-9-3p	hsa-mir-9-1/hsa-mir-9-2/hsa-mir-9-3	ataaagctagataaccgaaagt	2	27	18	35	7	27	5	31
hsa-miR-125a-5p	hsa-mir-125a	tccctgagaccctttaacctgtga	19994	32066	12430	39185	12809	20916	15744	26900
hsa-miR-125a-3p	hsa-mir-125a	acaggtgaggttcttgggagcc	249	414	128	313	133	241	184	312
hsa-miR-125b-2-3p	hsa-mir-125b-2	tcacaagtcaggctcttgggac	1536	1362	943	1197	728	645	1191	847
hsa-miR-126-5p	hsa-mir-126	cattattacttttggtacgcg	2514	3397	1325	4036	1153	1707	1338	2163
hsa-miR-126-3p	hsa-mir-126	tcgtaccgtgagtaataatgcg	5101	8323	2252	6702	1897	4143	3221	4566
hsa-miR-127-5p	hsa-mir-127	ctgaagctcagagggctctgat	0	2	1	0	0	0	2	0
hsa-miR-127-3p	hsa-mir-127	tcggatccgtctgagcttggct	0	0	0	0	1	2	0	1
hsa-miR-129-2-3p	hsa-mir-129-2	aagcccttaccccaaaaagcat	1	1	2	1	2	1	1	1
hsa-miR-134-5p	hsa-mir-134	tgtgactggttgaccagagggg	6	2	9	2	7	0	7	0
hsa-miR-134-3p	hsa-mir-134	cctgtgggccacctagtcaccaa	0	0	0	0	0	0	2	0
hsa-miR-136-5p	hsa-mir-136	actccatttgttttgatgatgga	4	3	1	5	1	2	1	2
hsa-miR-136-3p	hsa-mir-136	catcatcgtctcaaatgagtct	0	0	3	1	3	2	1	0
hsa-miR-138-1-3p	hsa-mir-138-1	gctacttcacaacaccagggcc	24	0	17	1	18	3	24	3
hsa-miR-146a-5p	hsa-mir-146a	tgagaactgaattccatgggtt	325	14725	4103	32092	4296	17886	1337	13740
hsa-miR-146a-3p	hsa-mir-146a	cctctgaaattcagttcttcag	16	303	98	551	107	273	42	239
hsa-miR-149-5p	hsa-mir-149	tctggctccgtgtcttcactccc	373	96	234	72	233	50	291	54
hsa-miR-149-3p	hsa-mir-149	agggagggacgggggctgtgc	9	15	9	11	6	10	15	11
hsa-miR-150-5p	hsa-mir-150	tctcccaacccttgtaccagtg	15	14	12	18	7	8	8	12
hsa-miR-150-3p	hsa-mir-150	ctggtacaggcctgggggacag	1	3	3	3	1	1	1	4
hsa-miR-154-5p	hsa-mir-154	taggttatccgtgttgccttcg	0	0	3	0	5	1	2	0
hsa-miR-154-3p	hsa-mir-154	aatcatacacggttgacctatt	7	2	13	1	10	0	2	1
hsa-miR-184	hsa-mir-184	tggacggagaactgataagggt	0	2	8	7	7	4	5	2
hsa-miR-185-5p	hsa-mir-185	tggagagaaaggcagttcctga	19590	15026	15097	20371	12377	12261	17983	12198
hsa-miR-185-3p	hsa-mir-185	aggggctggctttcctctggtc	133	124	57	104	77	59	98	59
hsa-miR-186-5p	hsa-mir-186	caaagaattctccttttgggct	11035	6577	7982	10035	6377	4887	7777	6427
hsa-miR-186-3p	hsa-mir-186	gcccaaaggtgaattttttggg	285	255	241	290	170	186	320	171
hsa-miR-188-5p	hsa-mir-188	catcccttgcatggtggaggg	635	518	433	959	413	439	569	607
hsa-miR-188-3p	hsa-mir-188	ctcccacatgcagggtttgca	71	81	59	101	38	48	60	80
hsa-miR-190a-5p	hsa-mir-190a	tgatatgtttgatatattaggt	866	782	525	890	394	462	747	671
hsa-miR-190a-3p	hsa-mir-190a	ctatatatcaaacatattcct	357	303	177	362	209	174	211	240
hsa-miR-193a-5p	hsa-mir-193a	tgggtctttgcgggcgagatga	2657	6991	1548	6522	1322	4516	1990	5148
hsa-miR-193a-3p	hsa-mir-193a	aactggcctacaaagtcccagt	1240	4456	664	2917	544	2550	1306	2479
hsa-miR-194-5p	hsa-mir-194-1/hsa-mir-194-2	tgtaacagcaactccatgtgga	17234	33722	14767	48561	11565	29643	21392	39865
hsa-miR-195-5p	hsa-mir-195	tagcagcacagaaatattggc	87	135	96	207	65	92	81	140
hsa-miR-195-3p	hsa-mir-195	ccaatattggctgtgctgctcc	0	3	2	15	3	2	2	3
hsa-miR-206	hsa-mir-206	tggaatgtaaggaagtgtgtgg	8	0	6	2	1	1	2	0
hsa-miR-320a	hsa-mir-320a	aaaagctgggttgagagggcga	94991	58499	51738	65289	45205	46412	84025	47491
hsa-miR-200c-5p	hsa-mir-200c	cgtcttacccagcagtgtttgg	0	0	0	3	1	2	0	5
hsa-miR-200c-3p	hsa-mir-200c	taatactgccgggtaatgatgga	52	74	26	107	21	54	29	49
hsa-miR-1-5p	hsa-mir-1-1	acatacttctttatatgcccat	3	3	13	12	8	8	1	3
hsa-miR-155-5p	hsa-mir-155	ttaatgctaatcgtgataggggt	6	2	3	5	5	3	4	3
hsa-miR-155-3p	hsa-mir-155	ctcctacatattagcattaaca	4	18	4	27	7	8	2	6
hsa-miR-181b-2-3p	hsa-mir-181b-2	ctcactgatcaatgaatgca	23	48	29	67	30	33	10	19
hsa-miR-128-2-5p	hsa-mir-128-2	gggggccgatacactgtacgaga	9	1	7	0	4	0	10	0
hsa-miR-194-3p	hsa-mir-194-2	ccagtggggctgctgttatctg	702	1318	324	756	278	491	422	565
hsa-miR-106b-5p	hsa-mir-106b	taaagtgctgacagtgcagat	47230	44197	34004	67194	30899	39041	37985	43536
hsa-miR-106b-3p	hsa-mir-106b	ccgcactgtgggtacttgctgc	3563	4311	1365	3504	1305	1536	2022	2608
hsa-miR-29c-5p	hsa-mir-29c	tgaccgatttctcctggtgttc	296	353	164	351	108	129	179	204
hsa-miR-29c-3p	hsa-mir-29c	tagcaccatttgaaatcggtta	1746	1874	1994	2787	1687	976	1905	1904
hsa-miR-30c-1-3p	hsa-mir-30c-1	ctgggagagggttgtttactcc	34	60	27	62	17	42	12	40
hsa-miR-200a-5p	hsa-mir-200a	catcttaccggacagtgctgga	46	13	74	39	66	9	69	13
hsa-miR-200a-3p	hsa-mir-200a	taacactgtctggtaacgatgt	6020	1372	8485	2521	6347	1412	7169	1311
hsa-miR-302a-5p	hsa-mir-302a	acttaaacgtggatgtacttgct	0	0	3	3	1	1	1	1
hsa-miR-302a-3p	hsa-mir-302a	taagtgcttccatgttttggtga	0	1	4	3	9	5	1	4
hsa-miR-219a-2-3p	hsa-mir-219a-2	agaattgtggctggacatctgt	46	59	32	36	17	22	39	31
hsa-miR-34b-5p	hsa-mir-34b	taggcagtgtcattagctgattg	15	18	6	12	9	11	14	13
hsa-miR-34b-3p	hsa-mir-34b	caatcactaactccactgccat	3	2	2	5	3	3	0	1
hsa-miR-34c-5p	hsa-mir-34c	aggcagtgtagttagctgattgc	4	2	4	1	2	0	5	3
hsa-miR-34c-3p	hsa-mir-34c	aatcactaaccacacggccagg	0	1	0	1	1	0	0	0
hsa-miR-299-5p	hsa-mir-299	tggtttaccgtcccacatacat	9	2	23	3	16	2	16	2
hsa-miR-299-3p	hsa-mir-299	tatgtgggatggtaaaccgctt	11	6	12	5	6	1	4	5
hsa-miR-301a-5p	hsa-mir-301a	gctctgactttattgcactact	92	206	39	173	42	78	83	154
hsa-miR-301a-3p	hsa-mir-301a	cagtgcaatagtattgtcaaagc	13828	18320	6751	18398	5903	11642	9881	15358
hsa-miR-99b-5p	hsa-mir-99b	cacccgtagaaccgaccttgcg	21627	32073	8765	25848	8845	16013	10039	15373
hsa-miR-99b-3p	hsa-mir-99b	caagctcgtgtctgtgggtccg	977	1656	550	1415	437	740	678	1022
hsa-miR-296-5p	hsa-mir-296	agggccccccctcaatcctgt	3	4797	0	2876	1	1873	9	2095
hsa-miR-296-3p	hsa-mir-296	gagggttgggtggaggctctcc	0	3706	2	3621	1	2474	5	2893
hsa-miR-130b-5p	hsa-mir-130b	actctttccctgttgcactac	4549	7198	2019	6028	1761	3894	2995	4527
hsa-miR-130b-3p	hsa-mir-130b	cagtgcaatgatgaaagggcat	2747	3434	2046	4576	1813	2533	2461	3326
hsa-miR-30e-5p	hsa-mir-30e	tgtaaacatccttgactggaag	14113	25548	7048	28190	8148	16263	11944	19719
hsa-miR-30e-3p	hsa-mir-30e	ctttcagtcggatgtttacagc	246	602	251	746	166	280	280	548
hsa-miR-26a-2-3p	hsa-mir-26a-2	cctattcttgattacttgtttc	48	100	37	86	16	40	51	73
hsa-miR-361-5p	hsa-mir-361	ttatcagaatctccaggggtac	1	1	1	0	2	0	0	2
hsa-miR-361-3p	hsa-mir-361	tcccccaggtgtgattctgattt	4	1	4	1	2	1	0	0
hsa-miR-362-5p	hsa-mir-362	aatccttggaacctaggtgtgagt	1314	850	295	639	290	276	506	910
hsa-miR-362-3p	hsa-mir-362	aacacacctattcaaggattca	1074	2426	726	1168	549	735	802	878
hsa-miR-363-5p	hsa-mir-363	cgggtggatcacgatgcaattt	1	0	7	2	1	2	0	1
hsa-miR-363-3p	hsa-mir-363	aattgcacggtatccatctgta	4	3	2	9	8	11	5	6
hsa-miR-365a-5p	hsa-mir-365a	agggacttttgggggcagatgtg	148	104	117	121	66	58	96	72
hsa-miR-365a-3p	hsa-mir-365a	taatgcccctaaaaatccttat	3324	2113	1644	3611	1797	1494	1517	1257
hsa-miR-365b-5p	hsa-mir-365b	agggactttcaggggcagctgt	57	188	47	171	39	74	35	110
hsa-miR-365b-3p	hsa-mir-365b	taatgcccctaaaaatccttat	3284	2066	1654	3513	1769	1476	1440	1269
hsa-miR-302b-5p	hsa-mir-302b	actttaacatggaagtgctttc	0	2	4	0	1	1	0	5
hsa-miR-302b-3p	hsa-mir-302b	taagtgcttccatgttttagtag	0	1	6	9	2	0	2	2
hsa-miR-302c-5p	hsa-mir-302c	tttaacatgggggtacctgctg	0	3	0	6	1	1	1	1
hsa-miR-302c-3p	hsa-mir-302c	taagtgcttccatgtttcagtgg	1	0	10	10	6	3	1	1
hsa-miR-302d-5p	hsa-mir-302d	actttaacatggaggcacttgc	0	5	1	4	6	0	0	0
hsa-miR-302d-3p	hsa-mir-302d	taagtgcttccatgtttgagtgt	0	0	5	4	6	7	2	0
hsa-miR-367-5p	hsa-mir-367	actgttgctaatatgcaactct	0	0	17	4	21	4	4	2
hsa-miR-367-3p	hsa-mir-367	aattgcactttagcaatggtga	0	0	10	1	4	3	2	0
hsa-miR-376c-5p	hsa-mir-376c	ggtggatattccttctatgtt	2	1	4	6	6	2	3	0
hsa-miR-376c-3p	hsa-mir-376c	aacatagaggaaattccacgt	235	115	263	101	184	79	203	57
hsa-miR-369-5p	hsa-mir-369	agatcgaccgtgttatattcgc	1	0	3	0	4	0	1	0
hsa-miR-369-3p	hsa-mir-369	aataatacatggttgatcttt	1	5	7	5	7	5	3	2
hsa-miR-370-5p	hsa-mir-370	caggtcacgtctctgcagttac	11	5	10	11	6	3	12	7
hsa-miR-370-3p	hsa-mir-370	gcctgctggggtggaacctggt	3	5	1	5	1	2	1	1
hsa-miR-371a-5p	hsa-mir-371a	actcaaactgtgggggcact	1	0	0	1	1	0	0	0
hsa-miR-371a-3p	hsa-mir-371a	aagtgccgccatcttttgagtgt	0	0	0	2	1	2	0	0
hsa-miR-372-5p	hsa-mir-372	cctcaaatgtggagcactattct	0	0	0	0	0	0	1	0
hsa-miR-372-3p	hsa-mir-372	aaagtgctgcgacatttgagcgt	2	1	2	2	1	2	0	1
hsa-miR-373-5p	hsa-mir-373	actcaaaatgggggcgctttcc	5	3	2	2	1	4	2	2
hsa-miR-373-3p	hsa-mir-373	gaagtgcttcgattttggggtgt	0	0	2	0	2	1	1	0
hsa-miR-374a-5p	hsa-mir-374a	ttataatacaacctgataagtg	1220	1453	876	1743	523	807	875	949
hsa-miR-374a-3p	hsa-mir-374a	cttatcagattgtattgtaatt	54	83	66	116	35	50	39	62
hsa-miR-375	hsa-mir-375	tttgttcgttcggctcgcgtga	19	48	9	44	8	16	11	35
hsa-miR-376a-5p	hsa-mir-376a-1	gtagattctccttctatgagta	1	0	1	1	1	1	1	0
hsa-miR-376a-3p	hsa-mir-376a-1/hsa-mir-376a-2	atcatagaggaaaatccacgt	39	5	77	8	35	4	25	2
hsa-miR-377-5p	hsa-mir-377	agaggttgcccttggtgaattc	40	34	19	27	19	26	13	12
hsa-miR-377-3p	hsa-mir-377	atcacacaaaggcaacttttgt	0	0	1	0	2	1	0	3
hsa-miR-378a-5p	hsa-mir-378a	ctcctgactccaggtcctgtgt	250	329	129	385	153	227	222	282
hsa-miR-378a-3p	hsa-mir-378a	actggacttggagtcagaaggc	4967	7622	2869	7988	2650	4797	3983	6777
hsa-miR-379-5p	hsa-mir-379	tggtagactatggaacgtagg	4	2	11	1	8	0	4	0
hsa-miR-379-3p	hsa-mir-379	tatgtaacatggtccactaact	3	0	5	0	5	0	2	0
hsa-miR-380-5p	hsa-mir-380	tggttgaccatagaacatgcgc	0	1	0	0	0	0	1	0
hsa-miR-380-3p	hsa-mir-380	tatgtaatatggtccacatctt	21	3	13	0	9	2	7	2
hsa-miR-381-5p	hsa-mir-381	agcgaggttgccctttgtatat	5	28	1	13	3	7	5	10
hsa-miR-381-3p	hsa-mir-381	tatacaagggcaagctctctgt	11	3	35	3	27	0	20	1
hsa-miR-382-5p	hsa-mir-382	gaagttgttcgtggtggattcg	0	0	8	2	10	5	1	0
hsa-miR-382-3p	hsa-mir-382	aatcattcacggacaacactt	0	2	4	4	3	1	0	0
hsa-miR-383-5p	hsa-mir-383	agatcagaaggtgattgtggct	1	0	0	1	5	2	2	1
hsa-miR-383-3p	hsa-mir-383	acagcactgcctggtcaga	1	1	0	0	0	0	2	1
hsa-miR-340-5p	hsa-mir-340	ttataaagcaatgagactgatt	58	322	39	498	43	239	45	332
hsa-miR-340-3p	hsa-mir-340	tccgtctcagttactttatagc	41	190	28	160	16	105	16	110
hsa-miR-330-5p	hsa-mir-330	tctctgggcctgtgtcttaggc	57	31	91	78	47	44	77	46
hsa-miR-330-3p	hsa-mir-330	gcaaagcacacggcctgcagaga	531	563	232	409	180	276	353	349
hsa-miR-328-5p	hsa-mir-328	gggggggcaggaggggctcaggg	7	5	2	4	3	1	7	3
hsa-miR-328-3p	hsa-mir-328	ctggccctctctgcccttccgt	39	86	11	45	12	32	12	37
hsa-miR-342-5p	hsa-mir-342	aggggtgctatctgtgattga	27	99	26	110	19	61	28	81
hsa-miR-342-3p	hsa-mir-342	tctcacacagaaatcgcacccgt	530	2488	640	4083	638	2110	829	3010
hsa-miR-337-5p	hsa-mir-337	gaacggcttcatacaggagtt	1	0	11	14	15	12	1	2
hsa-miR-337-3p	hsa-mir-337	ctcctatatgatgcctttcttc	3	4	3	0	1	1	1	1
hsa-miR-323a-5p	hsa-mir-323a	aggtggtccgtggcgcgttcgc	12	11	13	15	14	21	1	3
hsa-miR-323a-3p	hsa-mir-323a	cacattacacggtcgacctct	11	0	18	2	17	3	15	0
hsa-miR-326	hsa-mir-326	cctctgggcccttcctccag	1211	1825	518	1615	584	846	839	1043
hsa-miR-151a-5p	hsa-mir-151a	tcgaggagctcacagtctagt	43757	41075	30390	47409	26731	31984	40509	38638
hsa-miR-151a-3p	hsa-mir-151a	ctagactgaagctccttgagg	2914	2748	1807	3093	1322	1607	1944	2056
hsa-miR-135b-5p	hsa-mir-135b	tatggcttttcattcctatgtga	4	4	1	2	5	2	1	3
hsa-miR-135b-3p	hsa-mir-135b	atgtagggctaaaagccatggg	0	0	0	1	0	1	0	0
hsa-miR-148b-5p	hsa-mir-148b	aagttctgttatacactcaggc	986	808	545	1044	442	622	781	783
hsa-miR-148b-3p	hsa-mir-148b	tcagtgcatcacagaactttgt	4731	4572	4557	6716	4281	4298	6171	4949
hsa-miR-331-5p	hsa-mir-331	ctaggtatggtcccagggatcc	340	428	295	394	177	256	308	322
hsa-miR-331-3p	hsa-mir-331	gcccctgggcctatcctagaa	1850	1780	691	1484	740	670	729	870
hsa-miR-324-5p	hsa-mir-324	cgcatcccctagggcattggtgt	2176	1590	1302	2686	1402	1692	2461	2218
hsa-miR-324-3p	hsa-mir-324	actgccccaggtgctgctgg	1973	1518	949	1180	929	844	1266	998
hsa-miR-338-5p	hsa-mir-338	aacaatatcctggtgctgagtg	5	16	4	15	5	4	4	18
hsa-miR-338-3p	hsa-mir-338	tccagcatcagtgattttgttg	23	49	19	57	21	35	25	44
hsa-miR-339-5p	hsa-mir-339	tccctgtcctccaggagctcacg	7552	7620	4326	6299	4232	4268	5999	4584
hsa-miR-339-3p	hsa-mir-339	tgagcgcctcgacgacagagccg	1989	2516	429	767	431	538	815	721
hsa-miR-335-5p	hsa-mir-335	tcaagagcaataacgaaaaatgt	2797	795	2594	1021	2533	642	3410	752
hsa-miR-335-3p	hsa-mir-335	tttttcattattgctcctgacc	1065	282	391	136	203	71	329	114
hsa-miR-133b	hsa-mir-133b	tttggtccccttcaaccagcta	11	0	2	0	4	4	1	1
hsa-miR-325	hsa-mir-325	cctagtaggtgtccagtaagtgt	0	1	0	2	1	2	2	0
hsa-miR-345-5p	hsa-mir-345	gctgactcctagtccagggctc	824	1486	497	1634	444	972	650	1140
hsa-miR-345-3p	hsa-mir-345	gccctgaacgaggggtctggag	5	2	1	3	2	7	6	5
hsa-miR-346	hsa-mir-346	tgtctgcccgcatgcctgcctct	1	1	0	0	0	1	0	1
hsa-miR-384	hsa-mir-384	attcctagaaattgttcata	0	1	1	2	0	0	2	0
hsa-miR-196b-5p	hsa-mir-196b	taggtagtttcctgttgttggg	192	1369	131	2223	125	1240	119	871
hsa-miR-196b-3p	hsa-mir-196b	tcgacagcacgacactgccttc	39	123	18	206	14	142	18	109
hsa-miR-422a	hsa-mir-422a	actggacttagggtcagaaggc	12	15	4	8	4	8	11	4
hsa-miR-423-5p	hsa-mir-423	tgaggggcagagagcgagacttt	6341	7116	3892	7783	3527	4995	6057	5619
hsa-miR-423-3p	hsa-mir-423	agctcggtctgaggcccctcagt	47654	62530	16240	34160	18027	34803	33007	35222
hsa-miR-424-5p	hsa-mir-424	cagcagcaattcatgttttgaa	15374	4844	9619	3678	9153	2004	9009	2343
hsa-miR-424-3p	hsa-mir-424	caaaacgtgaggcgctgctat	1092	477	663	388	430	163	507	306
hsa-miR-425-5p	hsa-mir-425	aatgacacgatcactcccgttga	21757	49124	11273	38562	9506	30738	17488	35365
hsa-miR-425-3p	hsa-mir-425	atcgggaatgtcgtgtccgccc	335	768	191	531	241	322	269	400
hsa-miR-18b-5p	hsa-mir-18b	taaggtgcatctagtgcagttag	328	340	113	237	84	226	144	228
hsa-miR-18b-3p	hsa-mir-18b	tgccctaaatgccccttctggc	0	0	0	0	1	1	0	0
hsa-miR-20b-5p	hsa-mir-20b	caaagtgctcatagtgcaggtag	40	36	18	35	22	18	26	30
hsa-miR-20b-3p	hsa-mir-20b	actgtagtatgggcacttccag	0	3	1	1	0	0	0	1
hsa-miR-448	hsa-mir-448	ttgcatatgtaggatgtcccat	0	0	1	1	1	0	0	0
hsa-miR-429	hsa-mir-429	taatactgtctggtaaaaccgt	2271	441	2828	831	2400	427	2560	413
hsa-miR-449a	hsa-mir-449a	tggcagtgtattgttagctggt	73	29	37	35	32	9	50	12
hsa-miR-450a-5p	hsa-mir-450a-1/hsa-mir-450a-2	ttttgcgatgtgttcctaatat	89	204	119	292	79	151	111	193
hsa-miR-450a-1-3p	hsa-mir-450a-1	attgggaacattttgcatgtat	0	12	3	6	4	3	7	5
hsa-miR-431-5p	hsa-mir-431	tgtcttgcaggccgtcatgca	1	0	0	0	2	0	1	0
hsa-miR-431-3p	hsa-mir-431	caggtcgtcttgcagggcttct	1	0	4	2	8	0	0	1
hsa-miR-433-5p	hsa-mir-433	tacggtgagcctgtcattattc	0	0	7	1	14	5	1	0
hsa-miR-433-3p	hsa-mir-433	atcatgatgggctcctcggtgt	0	0	2	3	1	0	2	0
hsa-miR-329-5p	hsa-mir-329-1/hsa-mir-329-2	gaggttttctgggtttctgtttc	1	1	3	0	10	0	2	2
hsa-miR-329-3p	hsa-mir-329-1/hsa-mir-329-2	aacacacctggttaacctcttt	30	0	24	2	17	0	16	5
hsa-miR-451a	hsa-mir-451a	aaaccgttaccattactgagtt	589	505	564	656	225	338	354	341
hsa-miR-452-5p	hsa-mir-452	aactgtttgcagaggaaactga	2579	2	1395	1	1101	3	2212	0
hsa-miR-452-3p	hsa-mir-452	ctcatctgcaaagaagtaagtg	629	1	443	2	407	3	559	1
hsa-miR-409-5p	hsa-mir-409	aggttacccgagcaactttgcat	2	2	3	1	5	0	0	2
hsa-miR-409-3p	hsa-mir-409	gaatgttgctcggtgaacccct	7	1	11	1	5	0	3	1
hsa-miR-412-5p	hsa-mir-412	tggtcgaccagttggaaagtaat	1	0	4	4	1	6	1	3
hsa-miR-412-3p	hsa-mir-412	acttcacctggtccactagccgt	0	0	2	0	0	0	0	3
hsa-miR-410-5p	hsa-mir-410	aggttgtctgtgatgagttcg	0	0	0	2	6	1	1	2
hsa-miR-410-3p	hsa-mir-410	aatataacacagatggcctgt	1	3	3	1	3	2	1	4
hsa-miR-376b-5p	hsa-mir-376b	cgtggatattccttctatgttt	0	0	6	2	9	1	0	0
hsa-miR-376b-3p	hsa-mir-376b	atcatagaggaaaatccatgtt	20	4	36	8	20	3	29	1
hsa-miR-483-5p	hsa-mir-483	aagacgggaggaaagaagggag	2740	16777	869	16224	1024	11364	1821	9327
hsa-miR-483-3p	hsa-mir-483	tcactcctctcctcccgtctt	5231	35015	2070	34165	1923	19945	3238	22725
hsa-miR-484	hsa-mir-484	tcaggctcagtcccctcccgat	25678	23568	13498	24245	15245	17675	24145	20852
hsa-miR-485-5p	hsa-mir-485	agaggctggccgtgatgaattc	0	2	4	1	2	1	0	0
hsa-miR-485-3p	hsa-mir-485	gtcatacacggctctcctctct	2	2	11	1	1	0	1	0
hsa-miR-486-5p	hsa-mir-486-1/hsa-mir-486-2	tcctgtactgagctgccccgag	40	10	265	357	114	55	528	159
hsa-miR-486-3p	hsa-mir-486-1/hsa-mir-486-2	cggggcagctcagtacaggat	52	10	364	551	130	58	736	233
hsa-miR-487a-5p	hsa-mir-487a	gtggttatccctgctgtgttcg	1	7	1	5	2	0	2	4
hsa-miR-487a-3p	hsa-mir-487a	aatcatacagggacatccagtt	6	1	9	1	5	1	2	0
hsa-miR-488-5p	hsa-mir-488	cccagataatggcactctcaa	1	0	0	1	2	0	0	1
hsa-miR-488-3p	hsa-mir-488	ttgaaaggctatttcttggtc	0	0	11	5	12	3	2	14
hsa-miR-489-5p	hsa-mir-489	ggtcgtatgtgtgacgccattt	4	3	11	15	5	2	3	8
hsa-miR-489-3p	hsa-mir-489	gtgacatcacatatacggcagc	295	494	158	392	148	237	203	268
hsa-miR-490-5p	hsa-mir-490	ccatggatctccaggtgggt	0	1	0	3	1	0	1	1
hsa-miR-490-3p	hsa-mir-490	caacctggaggactccatgctg	0	2	1	0	6	2	2	0
hsa-miR-491-5p	hsa-mir-491	agtggggaacccttccatgagg	162	110	130	142	116	81	179	88
hsa-miR-491-3p	hsa-mir-491	cttatgcaagattcccttctac	56	34	55	67	55	44	46	43
hsa-miR-511-5p	hsa-mir-511	gtgtcttttgctctgcagtca	1	0	2	1	3	0	1	2
hsa-miR-511-3p	hsa-mir-511	aatgtgtagcaaaagacaga	4	2	2	4	4	1	0	1
hsa-miR-146b-5p	hsa-mir-146b	tgagaactgaattccataggct	148	482	117	502	107	359	133	426
hsa-miR-146b-3p	hsa-mir-146b	tgccctgtggactcagttctgg	0	0	0	1	1	2	0	3
hsa-miR-202-5p	hsa-mir-202	ttcctatgcatatacttctttg	1	3	2	2	0	1	0	2
hsa-miR-202-3p	hsa-mir-202	agaggtatagggcatgggaa	1	0	1	1	1	0	2	1
hsa-miR-492	hsa-mir-492	aggacctgcgggacaagattctt	5	0	3	5	7	0	1	2
hsa-miR-493-5p	hsa-mir-493	ttgtacatggtaggctttcatt	5	2	3	0	1	1	0	1
hsa-miR-493-3p	hsa-mir-493	tgaaggtctactgtgtgccagg	0	0	0	1	1	0	1	2
hsa-miR-432-5p	hsa-mir-432	tcttggagtaggtcattgggtgg	0	0	3	2	2	2	1	1
hsa-miR-432-3p	hsa-mir-432	ctggatggctcctccatgtct	0	0	0	0	0	0	5	1
hsa-miR-494-5p	hsa-mir-494	aggttgtccgtgttgtcttctct	5	2	2	2	2	3	0	0
hsa-miR-494-3p	hsa-mir-494	tgaaacatacacgggaaacctc	58	6	126	29	94	4	56	9
hsa-miR-495-5p	hsa-mir-495	gaagttgcccatgttattttcg	0	0	0	0	0	0	1	0
hsa-miR-495-3p	hsa-mir-495	aaacaaacatggtgcacttctt	10	1	35	11	18	5	9	4
hsa-miR-496	hsa-mir-496	tgagtattacatggccaatctc	1	0	3	4	4	0	2	3
hsa-miR-193b-5p	hsa-mir-193b	cggggttttgagggcgagatga	302	181	196	315	126	130	159	145
hsa-miR-193b-3p	hsa-mir-193b	aactggccctcaaagtcccgct	26118	17352	8364	16851	10705	8025	12344	8998
hsa-miR-497-5p	hsa-mir-497	cagcagcacactgtggtttgt	16	14	6	25	12	4	11	9
hsa-miR-497-3p	hsa-mir-497	caaaccacactgtggtgttaga	12	20	8	19	2	8	7	9
hsa-miR-181d-5p	hsa-mir-181d	aacattcattgttgtcggtgggt	963	1247	940	1763	622	956	1076	1177
hsa-miR-181d-3p	hsa-mir-181d	ccaccgggggatgaatgtcac	1	0	1	10	0	6	4	11
hsa-miR-512-5p	hsa-mir-512-1/hsa-mir-512-2	cactcagccttgagggcactttc	0	2	0	1	1	1	1	0
hsa-miR-512-3p	hsa-mir-512-1/hsa-mir-512-2	aagtgctgtcatagctgaggtc	0	1	0	2	2	2	2	0
hsa-miR-498	hsa-mir-498	tttcaagccagggggcgtttttc	0	0	2	2	2	1	0	0
hsa-miR-520e	hsa-mir-520e	aaagtgcttcctttttgaggg	0	1	1	2	4	0	2	0
hsa-miR-515-5p	hsa-mir-515-1/hsa-mir-515-2	ttctccaaaagaaagcactttctg	0	0	4	0	2	6	0	2
hsa-miR-515-3p	hsa-mir-515-1/hsa-mir-515-2	gagtgccttcttttggagcgtt	0	1	1	0	0	2	1	0
hsa-miR-519e-5p	hsa-mir-519e	ttctccaaaagggagcactttc	0	0	1	2	3	1	0	1
hsa-miR-519e-3p	hsa-mir-519e	aagtgcctccttttagagtgtt	1	0	1	0	3	0	0	0
hsa-miR-520f-5p	hsa-mir-520f	cctctaaagggaagcgctttct	1	2	0	4	3	1	2	1
hsa-miR-520f-3p	hsa-mir-520f	aagtgcttccttttagagggtt	2	2	2	2	3	0	0	1
hsa-miR-519c-5p	hsa-mir-519c	ctctagagggaagcgctttctg	0	0	0	0	0	0	2	0
hsa-miR-519c-3p	hsa-mir-519c	aaagtgcatctttttagaggat	0	0	1	1	8	2	0	4
hsa-miR-520a-5p	hsa-mir-520a	ctccagagggaagtactttct	0	1	1	0	1	0	0	0
hsa-miR-520a-3p	hsa-mir-520a	aaagtgcttccctttggactgt	0	0	3	1	0	4	0	0
hsa-miR-526b-5p	hsa-mir-526b	ctcttgagggaagcactttctgt	0	0	7	6	14	7	0	3
hsa-miR-526b-3p	hsa-mir-526b	gaaagtgcttccttttagaggc	0	0	1	1	1	3	1	0
hsa-miR-519b-5p	hsa-mir-519b	ctctagagggaagcgctttctg	0	0	0	0	0	0	0	0
hsa-miR-519b-3p	hsa-mir-519b	aaagtgcatccttttagaggtt	0	0	1	0	1	0	0	0
hsa-miR-525-5p	hsa-mir-525	ctccagagggatgcactttct	0	0	1	0	0	1	0	3
hsa-miR-525-3p	hsa-mir-525	gaaggcgcttccctttagagcg	1	0	4	2	2	2	1	2
hsa-miR-523-5p	hsa-mir-523	ctctagagggaagcgctttctg	0	0	0	0	1	1	0	0
hsa-miR-523-3p	hsa-mir-523	gaacgcgcttccctatagagggt	0	0	0	1	0	0	0	1
hsa-miR-518f-5p	hsa-mir-518f	ctctagagggaagcactttctc	0	0	0	0	1	0	0	0
hsa-miR-518f-3p	hsa-mir-518f	gaaagcgcttctctttagagg	1	0	5	5	7	5	1	1
hsa-miR-520b	hsa-mir-520b	aaagtgcttccttttagaggg	0	0	1	0	0	0	0	0
hsa-miR-518b	hsa-mir-518b	caaagcgctcccctttagaggt	0	0	2	3	1	0	2	0
hsa-miR-526a	hsa-mir-526a-1/hsa-mir-526a-2	ctctagagggaagcactttctg	0	0	19	7	21	1	1	2
hsa-miR-520c-5p	hsa-mir-520c	ctctagagggaagcactttctg	0	0	1	0	0	1	0	2
hsa-miR-520c-3p	hsa-mir-520c	aaagtgcttccttttagagggt	0	0	1	2	1	0	1	0
hsa-miR-518c-5p	hsa-mir-518c	tctctggagggaagcactttctg	0	1	2	1	0	0	0	3
hsa-miR-518c-3p	hsa-mir-518c	caaagcgcttctctttagagtgt	4	4	12	0	5	4	2	3
hsa-miR-524-5p	hsa-mir-524	ctacaaagggaagcactttctc	0	0	2	1	2	0	2	3
hsa-miR-524-3p	hsa-mir-524	gaaggcgcttccctttggagt	0	1	0	0	1	1	0	3
hsa-miR-517-5p	hsa-mir-517a/hsa-mir-517b/hsa-mir-517c	cctctagatggaagcactgtct	1	0	2	3	1	1	1	1
hsa-miR-517a-3p	hsa-mir-517a	atcgtgcatccctttagagtgt	0	2	1	3	0	0	1	1
hsa-miR-519d-5p	hsa-mir-519d	cctccaaagggaagcgctttctgtt	0	1	3	1	3	2	0	2
hsa-miR-519d-3p	hsa-mir-519d	caaagtgcctccctttagagtg	0	0	1	1	0	1	1	0
hsa-miR-521	hsa-mir-521-2/hsa-mir-521-1	aacgcacttccctttagagtgt	0	0	2	2	0	0	0	1
hsa-miR-520d-5p	hsa-mir-520d	ctacaaagggaagccctttc	0	0	0	1	1	0	0	1
hsa-miR-520d-3p	hsa-mir-520d	aaagtgcttctctttggtgggt	2	0	69	14	60	12	15	10
hsa-miR-517b-3p	hsa-mir-517b	atcgtgcatccctttagagtgt	1	1	2	0	1	0	0	0
hsa-miR-520g-5p	hsa-mir-520g	tctagaggaagcactttctgttt	8	8	3	7	10	1	7	3
hsa-miR-520g-3p	hsa-mir-520g	acaaagtgcttccctttagagtgt	1	0	4	5	2	0	1	1
hsa-miR-516b-5p	hsa-mir-516b-2/hsa-mir-516b-1	atctggaggtaagaagcacttt	1	0	3	5	5	6	0	2
hsa-miR-516b-3p	hsa-mir-516b-2/hsa-mir-516b-1	tgcttcctttcagagggt	0	1	6	0	2	1	2	3
hsa-miR-518e-5p	hsa-mir-518e	ctctagagggaagcgctttctg	12	34	15	33	3	16	9	14
hsa-miR-518e-3p	hsa-mir-518e	aaagcgcttcccttcagagtg	1	6	3	2	0	3	3	0
hsa-miR-518a-5p	hsa-mir-518a-1/hsa-mir-518a-2	ctgcaaagggaagccctttc	0	0	1	3	2	0	4	1
hsa-miR-518a-3p	hsa-mir-518a-1/hsa-mir-518a-2	gaaagcgcttccctttgctgga	1	0	3	2	1	2	0	1
hsa-miR-518d-5p	hsa-mir-518d	ctctagagggaagcactttctg	0	0	0	0	0	0	0	0
hsa-miR-518d-3p	hsa-mir-518d	caaagcgcttccctttggagc	1	1	2	0	1	1	1	0
hsa-miR-517c-3p	hsa-mir-517c	atcgtgcatccttttagagtgt	0	0	1	0	0	1	0	0
hsa-miR-520h	hsa-mir-520h	acaaagtgcttccctttagagt	3	0	6	6	5	0	3	1
hsa-miR-522-5p	hsa-mir-522	ctctagagggaagcgctttctg	0	1	0	0	0	1	0	0
hsa-miR-522-3p	hsa-mir-522	aaaatggttccctttagagtgt	3	0	13	5	27	2	1	0
hsa-miR-519a-5p	hsa-mir-519a-1	ctctagagggaagcgctttctg	0	0	1	0	0	0	0	0
hsa-miR-519a-3p	hsa-mir-519a-1/hsa-mir-519a-2	aaagtgcatccttttagagtgt	4	0	2	0	1	1	0	2
hsa-miR-527	hsa-mir-527	ctgcaaagggaagccctttc	0	0	1	1	0	0	0	0
hsa-miR-516a-5p	hsa-mir-516a-1/hsa-mir-516a-2	ttctcgaggaaagaagcactttc	0	2	48	23	36	15	4	6
hsa-miR-516a-3p	hsa-mir-516a-1/hsa-mir-516a-2	tgcttcctttcagagggt	0	0	2	0	3	0	0	2
hsa-miR-499a-5p	hsa-mir-499a	ttaagacttgcagtgatgttt	4	4	9	5	7	5	5	6
hsa-miR-499a-3p	hsa-mir-499a	aacatcacagcaagtctgtgct	1	2	2	5	3	1	8	2
hsa-miR-500a-5p	hsa-mir-500a	taatccttgctacctgggtgaga	642	647	315	510	292	309	447	425
hsa-miR-500a-3p	hsa-mir-500a	atgcacctgggcaaggattctg	1219	1538	604	1320	527	863	800	1011
hsa-miR-501-5p	hsa-mir-501	aatcctttgtccctgggtgaga	884	1444	367	943	363	672	629	837
hsa-miR-501-3p	hsa-mir-501	aatgcacccgggcaaggattct	986	1059	641	1328	614	882	847	1013
hsa-miR-502-5p	hsa-mir-502	atccttgctatctgggtgcta	439	599	224	587	264	334	431	482
hsa-miR-502-3p	hsa-mir-502	aatgcacctgggcaaggattca	967	1221	670	1286	618	880	900	1070
hsa-miR-450a-2-3p	hsa-mir-450a-2	attggggacattttgcattcat	1	5	10	11	5	13	0	8
hsa-miR-503-5p	hsa-mir-503	tagcagcgggaacagttctgcag	6662	2212	7022	2662	3669	1574	5640	1793
hsa-miR-503-3p	hsa-mir-503	ggggtattgtttccgctgccagg	78	36	75	32	33	13	39	18
hsa-miR-504-5p	hsa-mir-504	agaccctggtctgcactctatc	13	7	6	10	8	7	6	4
hsa-miR-504-3p	hsa-mir-504	gggagtgcagggcagggtttc	1	0	0	0	1	2	2	1
hsa-miR-505-5p	hsa-mir-505	gggagccaggaagtattgatgt	9	1	6	3	7	2	3	4
hsa-miR-505-3p	hsa-mir-505	cgtcaacacttgctggtttcct	35	0	30	1	29	3	17	1
hsa-miR-513a-5p	hsa-mir-513a-1/hsa-mir-513a-2	ttcacagggaggtgtcat	5	4	9	4	11	2	7	3
hsa-miR-513a-3p	hsa-mir-513a-1/hsa-mir-513a-2	taaatttcacctttctgagaagg	0	0	2	4	1	1	0	0
hsa-miR-506-5p	hsa-mir-506	tattcaggaaggtgttacttaa	0	1	6	5	3	3	3	0
hsa-miR-506-3p	hsa-mir-506	taaggcacccttctgagtaga	2	1	0	0	1	0	0	1
hsa-miR-507	hsa-mir-507	ttttgcaccttttggagtgaa	3	0	11	0	1	5	0	4
hsa-miR-508-5p	hsa-mir-508	tactccagagggcgtcactcatg	0	2	0	1	0	0	3	1
hsa-miR-508-3p	hsa-mir-508	tgattgtagccttttggagtaga	0	0	1	1	0	0	1	1
hsa-miR-509-5p	hsa-mir-509-1/hsa-mir-509-2	tactgcagacagtggcaatca	0	0	1	1	0	1	0	0
hsa-miR-509-3p	hsa-mir-509-1/hsa-mir-509-2/hsa-mir-509-3	tgattggtacgtctgtgggtag	2	2	5	2	2	3	3	1
hsa-miR-510-5p	hsa-mir-510	tactcaggagagtggcaatcac	0	0	2	0	2	0	0	0
hsa-miR-510-3p	hsa-mir-510	attgaaacctctaagagtgga	0	0	1	0	0	1	0	0
hsa-miR-514a-5p	hsa-mir-514a-1/hsa-mir-514a-2/hsa-mir-514a-3	tactctggagagtgacaatcatg	2	4	1	2	0	1	1	1
hsa-miR-514a-3p	hsa-mir-514a-1/hsa-mir-514a-2/hsa-mir-514a-3	attgacacttctgtgagtaga	0	0	5	4	1	3	1	0
hsa-miR-532-5p	hsa-mir-532	catgccttgagtgtaggaccgt	1625	2494	478	1212	626	602	805	821
hsa-miR-532-3p	hsa-mir-532	cctcccacacccaaggcttgca	1095	1158	611	1147	720	515	680	804
hsa-miR-455-5p	hsa-mir-455	tatgtgcctttggactacatcg	887	2039	416	1558	448	863	509	962
hsa-miR-455-3p	hsa-mir-455	gcagtccatgggcatatacac	28833	96193	9556	45406	10611	29688	13744	36601
hsa-miR-539-5p	hsa-mir-539	ggagaaattatccttggtgtgt	1	0	3	0	2	0	0	0
hsa-miR-539-3p	hsa-mir-539	atcatacaaggacaatttcttt	3	2	12	4	18	5	2	0
hsa-miR-544a	hsa-mir-544a	attctgcatttttagcaagttc	2	0	7	2	9	4	1	1
hsa-miR-545-5p	hsa-mir-545	tcagtaaatgtttattagatga	334	398	211	359	149	224	231	247
hsa-miR-545-3p	hsa-mir-545	tcagcaaacatttattgtgtgc	775	665	556	1172	468	839	854	746
hsa-miR-376a-2-5p	hsa-mir-376a-2	ggtagattttccttctatggt	2	0	9	8	6	2	1	5
hsa-miR-487b-5p	hsa-mir-487b	gtggttatccctgtcctgttcg	1	0	10	6	8	8	0	0
hsa-miR-487b-3p	hsa-mir-487b	aatcgtacagggtcatccactt	12	0	12	4	20	2	7	2
hsa-miR-551a	hsa-mir-551a	gcgacccactcttggtttcca	27	58	7	28	7	15	13	20
hsa-miR-552-5p	hsa-mir-552	gtttaaccttttgcctgttgg	5	0	4	2	1	3	0	1
hsa-miR-552-3p	hsa-mir-552	aacaggtgactggttagacaa	0	0	0	1	1	0	1	0
hsa-miR-553	hsa-mir-553	aaaacggtgagattttgtttt	1	0	5	4	7	0	1	2
hsa-miR-554	hsa-mir-554	gctagtcctgactcagccagt	1	2	1	0	2	1	0	0
hsa-miR-92b-5p	hsa-mir-92b	agggacgggacgcggtgcagtg	343	301	229	306	226	211	322	236
hsa-miR-92b-3p	hsa-mir-92b	tattgcactcgtcccggcctcc	6124	3856	1690	1829	1806	941	2012	1397
hsa-miR-555	hsa-mir-555	agggtaagctgaacctctgat	1	0	1	0	2	0	3	1
hsa-miR-556-5p	hsa-mir-556	gatgagctcattgtaatatgag	8	7	11	19	7	13	2	8
hsa-miR-556-3p	hsa-mir-556	atattaccattagctcatcttt	56	144	38	161	35	68	27	109
hsa-miR-557	hsa-mir-557	gtttgcacgggtgggccttgtct	1	0	0	2	0	0	0	0
hsa-miR-558	hsa-mir-558	tgagctgctgtaccaaaat	4	2	5	4	2	8	11	11
hsa-miR-559	hsa-mir-559	taaagtaaatatgcaccaaaa	4	13	9	15	4	7	3	13
hsa-miR-561-5p	hsa-mir-561	atcaaggatcttaaactttgcc	632	569	364	414	316	197	437	306
hsa-miR-561-3p	hsa-mir-561	caaagtttaagatccttgaagt	94	60	85	75	81	35	95	53
hsa-miR-562	hsa-mir-562	aaagtagctgtaccatttgc	0	0	15	3	6	2	3	2
hsa-miR-563	hsa-mir-563	aggttgacatacgtttccc	26	12	35	53	37	75	21	21
hsa-miR-564	hsa-mir-564	aggcacggtgtcagcaggc	1	1	1	2	1	0	1	0
hsa-miR-566	hsa-mir-566	gggcgcctgtgatcccaac	82	83	63	80	27	46	72	44
hsa-miR-567	hsa-mir-567	agtatgttcttccaggacagaac	0	0	4	1	1	1	1	1
hsa-miR-568	hsa-mir-568	atgtataaatgtatacacac	1	0	0	0	4	0	1	0
hsa-miR-551b-5p	hsa-mir-551b	gaaatcaagcgtgggtgagacc	533	385	188	268	147	146	389	273
hsa-miR-551b-3p	hsa-mir-551b	gcgacccatacttggtttcag	11417	6563	3710	3656	2833	2439	6907	3118
hsa-miR-569	hsa-mir-569	agttaatgaatcctggaaagt	0	0	5	1	1	0	0	2
hsa-miR-570-5p	hsa-mir-570	aaaggtaattgcagtttttccc	125	124	83	86	69	83	91	91
hsa-miR-570-3p	hsa-mir-570	cgaaaacagcaattacctttgc	288	159	208	231	193	144	213	198
hsa-miR-571	hsa-mir-571	tgagttggccatctgagtgag	2	1	2	0	3	5	3	2
hsa-miR-572	hsa-mir-572	gtccgctcggcggtggccca	0	2	0	1	1	0	2	0
hsa-miR-573	hsa-mir-573	ctgaagtgatgtgtaactgatcag	86	113	57	99	31	61	64	92
hsa-miR-574-5p	hsa-mir-574	tgagtgtgtgtgtgtgagtgtgt	8303	8624	3498	6236	3643	5360	5926	5523
hsa-miR-574-3p	hsa-mir-574	cacgctcatgcacacacccaca	9965	11137	4709	11104	6929	8682	5863	8854
hsa-miR-575	hsa-mir-575	gagccagttggacaggagc	2	0	1	0	0	0	1	0
hsa-miR-576-5p	hsa-mir-576	attctaatttctccacgtcttt	714	586	482	460	258	226	533	327
hsa-miR-576-3p	hsa-mir-576	aagatgtggaaaaattggaatc	105	108	51	83	38	30	79	69
hsa-miR-577	hsa-mir-577	tagataaaatattggtacctg	65	957	34	624	30	395	31	631
hsa-miR-578	hsa-mir-578	cttcttgtgctctaggattgt	0	0	29	11	15	4	3	3
hsa-miR-579-5p	hsa-mir-579	tcgcggtttgtgccagatgacg	110	92	57	65	42	41	80	54
hsa-miR-579-3p	hsa-mir-579	ttcatttggtataaaccgcgatt	272	125	198	252	200	122	264	144
hsa-miR-580-5p	hsa-mir-580	taatgattcatcagactcagat	5	6	2	4	4	9	7	2
hsa-miR-580-3p	hsa-mir-580	ttgagaatgatgaatcattagg	35	23	13	35	21	22	17	18
hsa-miR-581	hsa-mir-581	tcttgtgttctctagatcagt	2	5	3	13	4	6	8	7
hsa-miR-582-5p	hsa-mir-582	ttacagttgttcaaccagttact	2388	2632	1614	3586	1321	1966	2085	2440
hsa-miR-582-3p	hsa-mir-582	taactggttgaacaactgaacc	233	346	217	391	192	281	309	320
hsa-miR-583	hsa-mir-583	caaagaggaaggtcccattac	0	3	4	1	4	4	1	2
hsa-miR-584-5p	hsa-mir-584	ttatggtttgcctgggactgag	1	30	4	19	0	10	1	2
hsa-miR-584-3p	hsa-mir-584	tcagttccaggccaaccaggct	0	3	3	4	6	11	2	4
hsa-miR-585-5p	hsa-mir-585	ctagcacacagatacgcccaga	1	1	2	0	1	1	3	4
hsa-miR-585-3p	hsa-mir-585	tgggcgtatctgtatgcta	1	0	2	0	1	0	1	0
hsa-miR-548a-3p	hsa-mir-548a-1/hsa-mir-548a-2/hsa-mir-548a-3	caaaactggcaattacttttgc	15	7	31	13	23	6	9	11
hsa-miR-586	hsa-mir-586	tatgcattgtatttttaggtcc	2	4	8	8	7	8	6	6
hsa-miR-587	hsa-mir-587	tttccataggtgatgagtcac	0	0	0	0	0	2	0	0
hsa-miR-548b-5p	hsa-mir-548b	aaaagtaattgtggttttggcc	51	106	46	77	41	34	72	58
hsa-miR-548b-3p	hsa-mir-548b	caagaacctcagttgcttttgt	181	476	148	758	104	400	175	633
hsa-miR-588	hsa-mir-588	ttggccacaatgggttagaac	3	15	1	8	1	4	5	11
hsa-miR-589-5p	hsa-mir-589	tgagaaccacgtctgctctgag	1456	1227	748	877	556	500	853	650
hsa-miR-589-3p	hsa-mir-589	tcagaacaaatgccggttcccaga	1434	1224	778	974	595	602	887	746
hsa-miR-550a-5p	hsa-mir-550a-1/hsa-mir-550a-2	agtgcctgagggagtaagagccc	218	38	117	33	73	14	151	10
hsa-miR-550a-3p	hsa-mir-550a-1/hsa-mir-550a-2/hsa-mir-550a-3	tgtcttactccctcaggcacat	1549	285	1204	297	1044	190	1282	219
hsa-miR-590-5p	hsa-mir-590	gagcttattcataaaagtgcag	20082	17048	7030	12915	4647	7099	8795	8504
hsa-miR-590-3p	hsa-mir-590	taattttatgtataagctagt	2649	2360	1823	2898	1620	1506	2312	1865
hsa-miR-591	hsa-mir-591	agaccatgggttctcattgt	0	1	1	2	3	3	2	5
hsa-miR-592	hsa-mir-592	ttgtgtcaatatgcgatgatgt	7	5	3	10	1	5	5	2
hsa-miR-593-5p	hsa-mir-593	aggcaccagccaggcattgctcagc	0	0	2	1	0	0	3	0
hsa-miR-593-3p	hsa-mir-593	tgtctctgctggggtttct	2	0	0	1	1	0	0	1
hsa-miR-595	hsa-mir-595	gaagtgtgccgtggtgtgtct	1	6	0	1	0	2	0	2
hsa-miR-596	hsa-mir-596	aagcctgcccggctcctcggg	1	0	0	5	3	0	0	0
hsa-miR-597-5p	hsa-mir-597	tgtgtcactcgatgaccactgt	157	191	143	237	114	134	157	195
hsa-miR-597-3p	hsa-mir-597	tggttctcttgtggctcaagcgt	12	18	31	26	27	23	16	13
hsa-miR-598-5p	hsa-mir-598	gcggtgatcccgatggtgtgagc	0	2	3	0	2	0	1	1
hsa-miR-598-3p	hsa-mir-598	tacgtcatcgttgtcatcgtca	2	5	2	10	4	5	7	4
hsa-miR-599	hsa-mir-599	gttgtgtcagtttatcaaac	3	6	6	5	5	1	2	0
hsa-miR-548a-5p	hsa-mir-548a-3	aaaagtaattgcgagttttacc	30	20	20	13	10	5	19	13
hsa-miR-600	hsa-mir-600	acttacagacaagagccttgctc	0	2	2	1	2	4	0	1
hsa-miR-601	hsa-mir-601	tggtctaggattgttggaggag	0	0	49	6	77	8	5	0
hsa-miR-602	hsa-mir-602	gacacgggcgacagctgcggccc	22	36	6	15	9	25	7	25
hsa-miR-603	hsa-mir-603	cacacactgcaattacttttgc	2	6	5	4	7	3	1	6
hsa-miR-604	hsa-mir-604	aggctgcggaattcaggac	1	1	3	2	2	2	0	0
hsa-miR-605-5p	hsa-mir-605	taaatcccatggtgccttctcct	0	0	4	2	3	2	4	0
hsa-miR-605-3p	hsa-mir-605	agaaggcactatgagatttaga	0	0	2	2	1	0	0	0
hsa-miR-606	hsa-mir-606	aaactactgaaaatcaaagat	60	76	22	59	16	44	16	29
hsa-miR-607	hsa-mir-607	gttcaaatccagatctataac	4	2	17	15	19	10	8	4
hsa-miR-608	hsa-mir-608	aggggtggtgttgggacagctccgt	0	2	3	1	1	1	1	0
hsa-miR-609	hsa-mir-609	agggtgtttctctcatctct	4	6	1	2	0	2	2	0
hsa-miR-610	hsa-mir-610	tgagctaaatgtgtgctggga	20	19	9	18	9	8	11	7
hsa-miR-611	hsa-mir-611	gcgaggacccctcggggtctgac	1	0	1	0	2	0	0	1
hsa-miR-612	hsa-mir-612	gctgggcagggcttctgagctcctt	2	1	0	1	0	0	0	0
hsa-miR-613	hsa-mir-613	aggaatgttccttctttgcc	0	0	2	0	1	1	1	0
hsa-miR-614	hsa-mir-614	gaacgcctgttcttgccaggtgg	0	2	2	1	0	1	0	1
hsa-miR-615-5p	hsa-mir-615	gggggtccccggtgctcggatc	95	167	55	174	31	81	52	143
hsa-miR-615-3p	hsa-mir-615	tccgagcctgggtctccctctt	2472	8651	1164	6425	1180	3799	1662	5002
hsa-miR-616-5p	hsa-mir-616	actcaaaacccttcagtgactt	292	487	103	258	96	152	153	178
hsa-miR-616-3p	hsa-mir-616	agtcattggagggtttgagcag	51	76	19	51	18	30	25	34
hsa-miR-548c-5p	hsa-mir-548c	aaaagtaattgcggtttttgcc	95	70	48	83	47	39	59	63
hsa-miR-548c-3p	hsa-mir-548c	caaaaatctcaattacttttgc	29	4	18	15	13	8	19	5
hsa-miR-617	hsa-mir-617	agacttcccatttgaaggtggc	1	0	3	1	3	1	1	0
hsa-miR-618	hsa-mir-618	aaactctacttgtccttctgagt	1685	1766	487	1157	363	632	868	769
hsa-miR-619-5p	hsa-mir-619	gctgggattacaggcatgagcc	299	280	213	226	154	141	336	139
hsa-miR-619-3p	hsa-mir-619	gacctggacatgtttgtgcccagt	3	0	1	0	1	1	1	2
hsa-miR-620	hsa-mir-620	atggagatagatatagaaat	2	0	11	8	10	2	1	1
hsa-miR-621	hsa-mir-621	ggctagcaacagcgcttacct	0	0	0	0	1	1	0	0
hsa-miR-622	hsa-mir-622	acagtctgctgaggttggagc	1	6	9	8	9	18	8	10
hsa-miR-623	hsa-mir-623	atcccttgcaggggctgttgggt	0	1	2	3	7	0	2	2
hsa-miR-624-5p	hsa-mir-624	tagtaccagtaccttgtgttca	1696	1983	1288	2031	885	1081	1131	1738
hsa-miR-624-3p	hsa-mir-624	cacaaggtattggtattacct	245	428	154	336	96	173	188	270
hsa-miR-625-5p	hsa-mir-625	agggggaaagttctatagtcc	8579	1784	4009	979	2535	567	4387	876
hsa-miR-625-3p	hsa-mir-625	gactatagaactttccccctca	8202	1760	3846	1055	2581	493	4384	897
hsa-miR-626	hsa-mir-626	agctgtctgaaaatgtctt	0	0	28	4	19	21	7	13
hsa-miR-627-5p	hsa-mir-627	gtgagtctctaagaaaagagga	359	196	214	228	161	108	223	130
hsa-miR-627-3p	hsa-mir-627	tcttttctttgagactcact	54	51	57	52	40	25	48	42
hsa-miR-628-5p	hsa-mir-628	atgctgacatatttactagagg	287	174	141	157	108	105	176	100
hsa-miR-628-3p	hsa-mir-628	tctagtaagagtggcagtcga	130	107	121	132	90	62	120	87
hsa-miR-629-5p	hsa-mir-629	tgggtttacgttgggagaact	1053	2397	823	2748	552	1474	902	2116
hsa-miR-629-3p	hsa-mir-629	gttctcccaacgtaagcccagc	438	822	236	757	177	394	368	561
hsa-miR-630	hsa-mir-630	agtattctgtaccagggaaggt	0	2	0	1	0	0	1	0
hsa-miR-631	hsa-mir-631	agacctggcccagacctcagc	2	0	0	0	0	2	1	1
hsa-miR-33b-5p	hsa-mir-33b	gtgcattgctgttgcattgc	434	399	222	371	216	246	307	306
hsa-miR-33b-3p	hsa-mir-33b	cagtgcctcggcagtgcagccc	122	117	27	67	29	39	41	44
hsa-miR-632	hsa-mir-632	gtgtctgcttcctgtggga	0	0	0	0	0	0	0	2
hsa-miR-633	hsa-mir-633	ctaatagtatctaccacaataaa	0	0	0	1	2	0	0	2
hsa-miR-634	hsa-mir-634	aaccagcaccccaactttggac	0	0	0	1	1	1	0	1
hsa-miR-635	hsa-mir-635	acttgggcactgaaacaatgtcc	0	0	0	0	1	0	0	1
hsa-miR-636	hsa-mir-636	tgtgcttgctcgtcccgcccgca	77	145	29	69	31	45	41	62
hsa-miR-637	hsa-mir-637	actgggggctttcgggctctgcgt	0	0	0	0	2	1	0	1
hsa-miR-638	hsa-mir-638	agggatcgcgggcgggtggcggcct	5	4	4	6	1	5	2	3
hsa-miR-639	hsa-mir-639	atcgctgcggttgcgagcgctgt	0	3	0	2	0	0	0	1
hsa-miR-640	hsa-mir-640	atgatccaggaacctgcctct	0	6	1	1	0	0	1	2
hsa-miR-641	hsa-mir-641	aaagacataggatagagtcacctc	513	890	214	455	156	326	339	466
hsa-miR-642a-5p	hsa-mir-642a	gtccctctccaaatgtgtcttg	45	29	35	41	29	37	36	14
hsa-miR-642a-3p	hsa-mir-642a	agacacatttggagagggaacc	70	71	33	47	36	26	45	47
hsa-miR-643	hsa-mir-643	acttgtatgctagctcaggtag	92	83	53	55	38	42	69	50
hsa-miR-644a	hsa-mir-644a	agtgtggctttcttagagc	0	1	5	0	1	0	0	0
hsa-miR-645	hsa-mir-645	tctaggctggtactgctga	0	0	3	0	1	1	4	0
hsa-miR-646	hsa-mir-646	aagcagctgcctctgaggc	2	1	1	3	1	0	2	3
hsa-miR-647	hsa-mir-647	gtggctgcactcacttccttc	1	1	0	1	3	1	2	0
hsa-miR-648	hsa-mir-648	aagtgtgcagggcactggt	1	2	3	6	0	3	2	5
hsa-miR-649	hsa-mir-649	aaacctgtgttgttcaagagtc	0	0	7	1	3	1	0	0
hsa-miR-650	hsa-mir-650	aggaggcagcgctctcaggac	5	3	0	4	0	0	0	1
hsa-miR-651-5p	hsa-mir-651	tttaggataagcttgacttttg	1	50	5	40	1	23	1	30
hsa-miR-651-3p	hsa-mir-651	aaaggaaagtgtatcctaaaag	0	1	10	10	3	8	0	4
hsa-miR-652-5p	hsa-mir-652	caaccctaggagagggtgccattca	1156	2106	436	1251	451	740	730	1239
hsa-miR-652-3p	hsa-mir-652	aatggcgccactagggttgtg	6507	9203	1709	4692	1942	3131	3288	4235
hsa-miR-548d-5p	hsa-mir-548d-1/hsa-mir-548d-2	aaaagtaattgtggtttttgcc	673	619	359	515	285	251	439	376
hsa-miR-548d-3p	hsa-mir-548d-1/hsa-mir-548d-2	caaaaaccacagtttcttttgc	134	91	117	101	39	45	108	73
hsa-miR-661	hsa-mir-661	tgcctgggtctctggcctgcgcgt	2	4	3	2	2	0	0	1
hsa-miR-662	hsa-mir-662	tcccacgttgtggcccagcag	0	0	3	1	2	11	0	2
hsa-miR-663a	hsa-mir-663a	aggcggggcgccgcgggaccgc	63	51	42	51	31	14	29	32
hsa-miR-449b-5p	hsa-mir-449b	aggcagtgtattgttagctggc	89	43	26	24	25	8	58	33
hsa-miR-449b-3p	hsa-mir-449b	cagccacaactaccctgccact	9	5	2	11	6	1	3	1
hsa-miR-653-5p	hsa-mir-653	gtgttgaaacaatctctactg	17	23	15	38	16	11	13	12
hsa-miR-653-3p	hsa-mir-653	ttcactggagtttgtttcaata	27	21	31	49	28	46	25	26
hsa-miR-411-5p	hsa-mir-411	tagtagaccgtatagcgtacg	8	4	9	1	8	0	2	0
hsa-miR-411-3p	hsa-mir-411	tatgtaacacggtccactaacc	4	0	11	2	6	0	3	0
hsa-miR-654-5p	hsa-mir-654	tggtgggccgcagaacatgtgc	2	4	0	5	5	1	1	1
hsa-miR-654-3p	hsa-mir-654	tatgtctgctgaccatcacctt	10	0	25	4	11	0	4	0
hsa-miR-655-5p	hsa-mir-655	agaggttatccgtgttatgttc	3	0	6	2	1	2	3	6
hsa-miR-655-3p	hsa-mir-655	ataatacatggttaacctcttt	1	0	10	0	10	5	3	0
hsa-miR-656-5p	hsa-mir-656	aggttgcctgtgaggtgttca	0	0	2	0	1	1	0	2
hsa-miR-656-3p	hsa-mir-656	aatattatacagtcaacctct	0	2	4	0	3	0	3	0
hsa-miR-549a	hsa-mir-549a	tgacaactatggatgagctct	2	0	1	1	2	1	8	0
hsa-miR-657	hsa-mir-657	ggcaggttctcaccctctctagg	4	7	5	3	4	3	5	6
hsa-miR-658	hsa-mir-658	ggcggagggaagtaggtccgttggt	3	0	0	3	1	0	2	0
hsa-miR-659-5p	hsa-mir-659	aggaccttccctgaaccaagga	4	2	0	1	3	2	2	4
hsa-miR-659-3p	hsa-mir-659	cttggttcagggagggtcccca	4	9	6	7	1	1	1	1
hsa-miR-660-5p	hsa-mir-660	tacccattgcatatcggagttg	12981	17435	7656	16787	7866	9259	9768	12221
hsa-miR-660-3p	hsa-mir-660	acctcctgtgtgcatggatta	347	517	241	374	204	211	233	296
hsa-miR-421	hsa-mir-421	atcaacagacattaattgggcgc	3504	3176	2756	4492	2287	2671	3122	3371
hsa-miR-542-5p	hsa-mir-542	tcggggatcatcatgtcacgaga	37	61	12	60	11	44	18	39
hsa-miR-542-3p	hsa-mir-542	tgtgacagattgataactgaaa	236	661	138	506	117	301	127	310
hsa-miR-758-5p	hsa-mir-758	gatggttgaccagagagcacac	2	0	2	0	2	0	0	4
hsa-miR-758-3p	hsa-mir-758	tttgtgacctggtccactaacc	3	0	6	0	0	0	2	0
hsa-miR-1264	hsa-mir-1264	caagtcttatttgagcacctgtt	6	6	2	6	5	5	4	2
hsa-miR-671-5p	hsa-mir-671	aggaagccctggaggggctggag	4916	6131	2285	5099	2023	3788	3635	3953
hsa-miR-671-3p	hsa-mir-671	tccggttctcagggctccacc	371	459	260	401	195	315	295	340
hsa-miR-668-5p	hsa-mir-668	tgcgcctcgggtgagcatg	0	0	1	0	0	0	0	0
hsa-miR-668-3p	hsa-mir-668	tgtcactcggctcggcccactac	0	2	2	2	1	1	4	0
hsa-miR-550a-3-5p	hsa-mir-550a-3	agtgcctgagggagtaagag	96	27	37	9	46	10	78	10
hsa-miR-767-5p	hsa-mir-767	tgcaccatggttgtctgagcatg	0	1	1	1	1	1	0	3
hsa-miR-767-3p	hsa-mir-767	tctgctcataccccatggtttct	0	1	0	0	3	0	2	3
hsa-miR-1224-5p	hsa-mir-1224	gtgaggactcgggaggtgg	3	2	2	1	2	2	2	3
hsa-miR-1224-3p	hsa-mir-1224	ccccacctcctctctcctcag	4	0	0	4	0	1	5	1
hsa-miR-151b	hsa-mir-151b	tcgaggagctcacagtct	1345	1212	1248	1763	1335	1677	1959	1701
hsa-miR-320b	hsa-mir-320b-1/hsa-mir-320b-2	aaaagctgggttgagagggcaa	3487	2696	3143	3199	3060	3081	4788	2915
hsa-miR-320c	hsa-mir-320c-1/hsa-mir-320c-2	aaaagctgggttgagagggt	642	681	469	747	452	535	718	597
hsa-miR-1296-5p	hsa-mir-1296	ttagggccctggctccatctcc	355	353	179	204	173	75	170	133
hsa-miR-1296-3p	hsa-mir-1296	gagtggggcttcgaccctaacc	136	130	47	163	56	171	143	143
hsa-miR-1468-5p	hsa-mir-1468	ctccgtttgcctgtttcgctg	2	0	1	2	2	0	0	0
hsa-miR-1468-3p	hsa-mir-1468	agcaaaataagcaaatggaaaa	2	1	2	2	1	1	2	1
hsa-miR-1323	hsa-mir-1323	tcaaaactgaggggcattttct	0	0	1	0	0	2	0	0
hsa-miR-1271-5p	hsa-mir-1271	cttggcacctagcaagcactca	4	1	2	3	10	2	2	3
hsa-miR-1271-3p	hsa-mir-1271	agtgcctgctatgtgccaggca	8	12	22	6	19	2	6	7
hsa-miR-1301-5p	hsa-mir-1301	cgctctaggcaccgcagca	14	34	2	22	4	10	9	19
hsa-miR-1301-3p	hsa-mir-1301	ttgcagctgcctgggagtgacttc	171	675	128	543	101	415	143	538
hsa-miR-454-5p	hsa-mir-454	accctatcaatattgtctctgc	450	525	185	414	149	228	248	336
hsa-miR-454-3p	hsa-mir-454	tagtgcaatattgcttatagggt	4140	4676	3376	6521	2370	3502	3933	5230
hsa-miR-1185-5p	hsa-mir-1185-2/hsa-mir-1185-1	agaggataccctttgtatgtt	2	1	7	2	17	0	3	2
hsa-miR-1185-2-3p	hsa-mir-1185-2	atatacagggggagactctcat	2	1	6	1	1	0	2	0
hsa-miR-449c-5p	hsa-mir-449c	taggcagtgtattgctagcggctgt	103	39	45	32	31	22	66	33
hsa-miR-449c-3p	hsa-mir-449c	ttgctagttgcactcctctctgt	2	1	4	2	6	0	0	1
hsa-miR-1283	hsa-mir-1283-1/hsa-mir-1283-2	tctacaaaggaaagcgctttct	0	0	0	0	1	0	0	0
hsa-miR-769-5p	hsa-mir-769	tgagacctctgggttctgagct	2846	5363	1579	4443	1453	2516	2495	3515
hsa-miR-769-3p	hsa-mir-769	ctgggatctccggggtcttggtt	110	204	102	221	75	138	122	157
hsa-miR-766-5p	hsa-mir-766	aggaggaattggtgctggtctt	4	21	22	37	24	16	5	15
hsa-miR-766-3p	hsa-mir-766	actccagccccacagcctcagc	139	707	69	729	84	437	121	337
hsa-miR-378d	hsa-mir-378d-2/hsa-mir-378d-1	actggacttggagtcagaaa	69	241	49	166	39	127	60	168
hsa-miR-1185-1-3p	hsa-mir-1185-1	atatacagggggagactcttat	4	1	7	0	5	0	2	0
hsa-miR-762	hsa-mir-762	ggggctggggccggggccgagc	93	48	30	35	26	33	48	19
hsa-miR-802	hsa-mir-802	cagtaacaaagattcatccttgt	0	0	0	1	0	0	0	1
hsa-miR-670-5p	hsa-mir-670	gtccctgagtgtatgtggtg	1	1	0	0	2	0	0	0
hsa-miR-670-3p	hsa-mir-670	tttcctcatattcattcagga	0	3	0	2	0	4	0	1
hsa-miR-1298-5p	hsa-mir-1298	ttcattcggctgtccagatgta	0	0	4	2	5	3	3	2
hsa-miR-1298-3p	hsa-mir-1298	catctgggcaactgactgaac	2	0	7	3	3	1	1	0
hsa-miR-2113	hsa-mir-2113	atttgtgcttggctctgtcac	1	0	3	2	1	6	0	1
hsa-miR-761	hsa-mir-761	gcagcagggtgaaactgacaca	1	7	1	4	0	3	5	3
hsa-miR-764	hsa-mir-764	gcaggtgctcacttgtcctcct	1	3	0	2	1	3	0	0
hsa-miR-759	hsa-mir-759	gcagagtgcaaacaattttgac	0	0	1	0	2	0	0	1
hsa-miR-765	hsa-mir-765	tggaggagaaggaaggtgatg	7	5	2	5	1	0	1	3
hsa-miR-770-5p	hsa-mir-770	tccagtaccacgtgtcagggcca	2	4	0	2	0	0	4	1
hsa-miR-675-5p	hsa-mir-675	tggtgcggagagggcccacagtg	2	6	4	3	4	7	1	3
hsa-miR-675-3p	hsa-mir-675	ctgtatgccctcaccgctca	0	16	1	5	1	0	0	4
hsa-miR-298	hsa-mir-298	agcagaagcagggaggttctccca	5	4	3	3	0	1	1	0
hsa-miR-891a-5p	hsa-mir-891a	tgcaacgaacctgagccactga	5	0	1	0	2	2	2	1
hsa-miR-891a-3p	hsa-mir-891a	agtggcacatgtttgttgtgag	1	0	0	0	3	1	1	0
hsa-miR-300	hsa-mir-300	tatacaagggcagactctctct	0	0	0	0	0	0	2	0
hsa-miR-892a	hsa-mir-892a	cactgtgtcctttctgcgtag	0	0	3	1	1	1	2	1
hsa-miR-450b-5p	hsa-mir-450b	ttttgcaatatgttcctgaata	36	67	40	110	31	52	27	61
hsa-miR-450b-3p	hsa-mir-450b	ttgggatcattttgcatccata	0	1	4	1	0	1	2	3
hsa-miR-874-5p	hsa-mir-874	cggccccacgcaccagggtaaga	29	18	12	24	1	6	13	7
hsa-miR-874-3p	hsa-mir-874	ctgccctggcccgagggaccga	3	2	1	6	2	1	2	1
hsa-miR-890	hsa-mir-890	tacttggaaaggcatcagttg	0	1	1	2	1	0	0	0
hsa-miR-891b	hsa-mir-891b	tgcaacttacctgagtcattga	0	0	6	2	4	8	0	2
hsa-miR-888-5p	hsa-mir-888	tactcaaaaagctgtcagtca	0	1	0	1	3	1	1	0
hsa-miR-888-3p	hsa-mir-888	gactgacacctctttgggtgaa	0	1	0	0	1	0	1	1
hsa-miR-892b	hsa-mir-892b	cactggctcctttctgggtaga	1	0	3	1	3	0	0	0
hsa-miR-541-5p	hsa-mir-541	aaaggattctgctgtcggtcccact	2	0	5	1	8	5	5	4
hsa-miR-541-3p	hsa-mir-541	tggtgggcacagaatctggact	1	1	1	0	2	0	3	0
hsa-miR-889-5p	hsa-mir-889	aatggctgtccgtagtatggtc	0	1	0	0	0	1	0	1
hsa-miR-889-3p	hsa-mir-889	ttaatatcggacaaccattgt	2	0	1	0	2	1	1	0
hsa-miR-875-5p	hsa-mir-875	tatacctcagttttatcaggtg	1	0	1	3	2	0	2	1
hsa-miR-875-3p	hsa-mir-875	cctggaaacactgaggttgtg	0	2	1	1	0	0	0	1
hsa-miR-876-5p	hsa-mir-876	tggatttctttgtgaatcacca	6	0	3	3	0	0	0	1
hsa-miR-876-3p	hsa-mir-876	tggtggtttacaaagtaattca	4	0	0	1	3	1	3	1
hsa-miR-708-5p	hsa-mir-708	aaggagcttacaatctagctggg	2	4	1	3	2	4	5	3
hsa-miR-708-3p	hsa-mir-708	caactagactgtgagcttctag	8	2	5	2	7	6	3	7
hsa-miR-147b	hsa-mir-147b	gtgtgcggaaatgcttctgcta	17	30	17	23	19	15	13	25
hsa-miR-190b	hsa-mir-190b	tgatatgtttgatattgggtt	8	21	6	15	4	12	9	15
hsa-miR-744-5p	hsa-mir-744	tgcggggctagggctaacagca	26847	20459	12118	14458	9706	9679	14443	9544
hsa-miR-744-3p	hsa-mir-744	ctgttgccactaacctcaacct	538	344	256	345	196	147	285	226
hsa-miR-885-5p	hsa-mir-885	tccattacactaccctgcctct	6897	51300	1797	58304	1999	31407	4568	36726
hsa-miR-885-3p	hsa-mir-885	aggcagcggggtgtagtggata	501	3749	95	2894	95	1714	246	2161
hsa-miR-877-5p	hsa-mir-877	gtagaggagatggcgcaggg	1792	1969	894	2212	751	1236	1148	1549
hsa-miR-877-3p	hsa-mir-877	tcctcttctccctcctcccag	67	71	29	71	33	60	40	51
hsa-miR-887-5p	hsa-mir-887	cttgggagccctgttagactc	0	0	1	1	1	1	2	0
hsa-miR-887-3p	hsa-mir-887	gtgaacgggcgccatcccgagg	7	1	1	2	1	3	6	2
hsa-miR-665	hsa-mir-665	accaggaggctgaggcccct	10	5	11	8	11	7	3	4
hsa-miR-873-5p	hsa-mir-873	gcaggaacttgtgagtctcct	0	0	11	7	9	6	4	7
hsa-miR-873-3p	hsa-mir-873	ggagactgatgagttcccggga	0	0	3	0	3	1	0	0
hsa-miR-543	hsa-mir-543	aaacattcgcggtgcacttctt	10	0	16	1	2	0	7	2
hsa-miR-374b-5p	hsa-mir-374b	atataatacaacctgctaagtg	11145	12875	4301	9664	4163	4239	5164	5876
hsa-miR-374b-3p	hsa-mir-374b	cttagcaggttgtattatcatt	227	287	120	247	101	113	140	159
hsa-miR-760	hsa-mir-760	cggctctgggtctgtgggga	82	108	58	68	33	50	60	66
hsa-miR-301b-5p	hsa-mir-301b	gctctgacgaggttgcactact	41	119	29	107	20	66	56	115
hsa-miR-301b-3p	hsa-mir-301b	cagtgcaatgatattgtcaaagc	544	1259	273	1102	256	620	429	810
hsa-miR-216b-5p	hsa-mir-216b	aaatctctgcaggcaaatgtga	79	568	51	463	46	233	52	297
hsa-miR-216b-3p	hsa-mir-216b	acacacttacccgtagagattcta	6	33	4	30	1	11	2	26
hsa-miR-208b-5p	hsa-mir-208b	aagctttttgctcgaattatgt	0	0	1	0	0	1	0	0
hsa-miR-208b-3p	hsa-mir-208b	ataagacgaacaaaaggtttgt	5	4	3	1	3	7	0	2
hsa-miR-920	hsa-mir-920	ggggagctgtggaagcagta	0	0	0	4	0	2	1	0
hsa-miR-921	hsa-mir-921	ctagtgagggacagaaccaggattc	1	0	0	3	1	1	1	0
hsa-miR-922	hsa-mir-922	gcagcagagaataggactacgtc	1	0	0	1	0	3	1	1
hsa-miR-924	hsa-mir-924	agagtcttgtgatgtcttgc	3	1	5	7	2	3	2	2
hsa-miR-509-3-5p	hsa-mir-509-3	tactgcagacgtggcaatcatg	2	2	0	0	0	0	0	1
hsa-miR-933	hsa-mir-933	tgtgcgcagggagacctctccc	11	3	5	1	1	0	8	2
hsa-miR-934	hsa-mir-934	tgtctactactggagacactgg	1	0	27	1	26	0	6	12
hsa-miR-935	hsa-mir-935	ccagttaccgcttccgctaccgc	8	29	3	20	10	29	3	14
hsa-miR-936	hsa-mir-936	acagtagagggaggaatcgcag	0	0	2	0	0	0	1	1
hsa-miR-937-5p	hsa-mir-937	gtgagtcagggtggggctgg	7	5	0	5	4	4	4	3
hsa-miR-937-3p	hsa-mir-937	atccgcgctctgactctctgcc	4	5	1	9	2	3	6	3
hsa-miR-938	hsa-mir-938	tgcccttaaaggtgaacccagt	4	4	2	6	7	7	1	10
hsa-miR-939-5p	hsa-mir-939	tggggagctgaggctctgggggtg	14	14	2	8	7	4	14	8
hsa-miR-939-3p	hsa-mir-939	ccctgggcctctgctccccag	15	23	3	9	1	1	3	7
hsa-miR-940	hsa-mir-940	aaggcagggcccccgctcccc	900	769	175	396	236	285	351	310
hsa-miR-941	hsa-mir-941-1/hsa-mir-941-2/hsa-mir-941-3/hsa-mir-941-4/hsa-mir-941-5	cacccggctgtgtgcacatgtgc	127	95	79	73	77	48	108	67
hsa-miR-942-5p	hsa-mir-942	tcttctctgttttggccatgtg	367	456	114	218	124	113	169	150
hsa-miR-942-3p	hsa-mir-942	cacatggccgaaacagagaagt	79	70	41	45	45	24	44	29
hsa-miR-943	hsa-mir-943	ctgactgttgccgtcctccag	8	1	1	7	0	1	3	11
hsa-miR-944	hsa-mir-944	aaattattgtacatcggatgag	34	1	47	8	29	6	26	4
hsa-miR-297	hsa-mir-297	atgtatgtgtgcatgtgcatg	10	2	15	9	7	1	8	4
hsa-miR-1178-5p	hsa-mir-1178	cagggtcagctgagcatg	1	0	0	1	0	1	1	0
hsa-miR-1178-3p	hsa-mir-1178	ttgctcactgttcttccctag	2	2	1	0	0	2	0	0
hsa-miR-1179	hsa-mir-1179	aagcattctttcattggttgg	1	1	6	3	4	0	1	3
hsa-miR-1180-5p	hsa-mir-1180	ggacccacccggccgggaata	52	35	8	25	14	12	32	8
hsa-miR-1180-3p	hsa-mir-1180	tttccggctcgcgtgggtgtgt	1959	1267	1535	1672	1688	848	2009	1040
hsa-miR-1181	hsa-mir-1181	ccgtcgccgccacccgagccg	11	16	18	27	9	21	19	9
hsa-miR-1182	hsa-mir-1182	gagggtcttgggagggatgtgac	0	5	1	4	1	3	3	1
hsa-miR-1183	hsa-mir-1183	cactgtaggtgatggtgagagtgggca	3	1	1	4	2	3	4	2
hsa-miR-1184	hsa-mir-1184-1/hsa-mir-1184-2/hsa-mir-1184-3	cctgcagcgacttgatggcttcc	2	0	1	0	0	0	1	1
hsa-miR-1225-5p	hsa-mir-1225	gtgggtacggcccagtgggggg	0	2	1	5	1	0	2	0
hsa-miR-1225-3p	hsa-mir-1225	tgagcccctgtgccgcccccag	1	5	0	2	0	2	1	5
hsa-miR-1226-5p	hsa-mir-1226	gtgagggcatgcaggcctggatgggg	5	19	7	25	10	8	12	18
hsa-miR-1226-3p	hsa-mir-1226	tcaccagccctgtgttccctag	51	99	27	76	27	58	25	63
hsa-miR-1227-5p	hsa-mir-1227	gtggggccaggcggtgg	1	1	2	2	2	0	0	0
hsa-miR-1227-3p	hsa-mir-1227	cgtgccacccttttccccag	4	1	2	3	0	0	0	0
hsa-miR-1228-5p	hsa-mir-1228	gtgggcgggggcaggtgtgtg	25	24	15	45	13	16	11	20
hsa-miR-1228-3p	hsa-mir-1228	tcacacctgcctcgcccccc	18	39	3	18	4	12	3	15
hsa-miR-1229-5p	hsa-mir-1229	gtgggtagggtttgggggagagcg	2	4	3	3	12	9	1	1
hsa-miR-1229-3p	hsa-mir-1229	ctctcaccactgccctcccacag	8	8	6	9	4	5	6	3
hsa-miR-1231	hsa-mir-1231	gtgtctgggcggacagctgc	3	1	1	0	0	1	0	0
hsa-miR-1233-5p	hsa-mir-1233-1/hsa-mir-1233-2	agtgggaggccagggcacggca	4	1	0	2	3	1	2	4
hsa-miR-1233-3p	hsa-mir-1233-1/hsa-mir-1233-2	tgagccctgtcctcccgcag	0	2	6	1	7	2	1	2
hsa-miR-1234-3p	hsa-mir-1234	tcggcctgaccacccaccccac	0	2	1	4	0	1	0	0
hsa-miR-1236-5p	hsa-mir-1236	tgagtgacaggggaaatgggga	0	1	5	1	3	1	0	2
hsa-miR-1236-3p	hsa-mir-1236	cctcttccccttgtctctccag	1	0	1	0	0	0	3	0
hsa-miR-1237-5p	hsa-mir-1237	cgggggcggggccgaagcgcg	7	4	5	7	7	3	2	1
hsa-miR-1237-3p	hsa-mir-1237	tccttctgctccgtcccccag	12	4	6	4	1	0	2	3
hsa-miR-1238-5p	hsa-mir-1238	gtgagtgggagccccagtgtgtg	5	0	4	1	0	1	2	3
hsa-miR-1238-3p	hsa-mir-1238	cttcctcgtctgtctgcccc	1	1	0	5	0	0	1	0
hsa-miR-1200	hsa-mir-1200	ctcctgagccattctgagcctc	0	1	0	0	0	0	4	0
hsa-miR-1202	hsa-mir-1202	gtgccagctgcagtgggggag	0	2	3	1	2	2	1	0
hsa-miR-1203	hsa-mir-1203	cccggagccaggatgcagctc	2	0	0	4	3	10	3	0
hsa-miR-663b	hsa-mir-663b	ggtggcccggccgtgcctgagg	9	10	5	13	12	9	7	9
hsa-miR-1204	hsa-mir-1204	tcgtggcctggtctccattat	0	0	0	2	2	0	1	1
hsa-miR-1205	hsa-mir-1205	tctgcagggtttgctttgag	2	2	0	2	2	0	0	0
hsa-miR-1206	hsa-mir-1206	tgttcatgtagatgtttaagc	0	0	4	1	3	1	0	1
hsa-miR-1207-5p	hsa-mir-1207	tggcagggaggctgggagggg	6	9	0	5	1	1	2	3
hsa-miR-1207-3p	hsa-mir-1207	tcagctggccctcatttc	2	1	0	1	0	0	0	3
hsa-miR-1208	hsa-mir-1208	tcactgttcagacaggcgga	0	1	7	5	3	1	1	3
hsa-miR-548e-5p	hsa-mir-548e	caaaagcaatcgcggtttttgc	18	22	19	20	11	14	14	13
hsa-miR-548e-3p	hsa-mir-548e	aaaaactgagactacttttgca	71	40	52	59	38	33	50	47
hsa-miR-548j-5p	hsa-mir-548j	aaaagtaattgcggtctttggt	25	19	16	16	12	10	9	21
hsa-miR-548j-3p	hsa-mir-548j	caaaaactgcattacttttgc	8	4	10	12	7	5	10	6
hsa-miR-1285-5p	hsa-mir-1285-1	gatctcactttgttgcccagg	477	437	267	376	204	221	385	265
hsa-miR-1285-3p	hsa-mir-1285-1/hsa-mir-1285-2	tctgggcaacaaagtgagacct	511	436	385	394	228	220	399	356
hsa-miR-1286	hsa-mir-1286	tgcaggaccaagatgagccct	15	14	6	23	6	10	12	15
hsa-miR-1287-5p	hsa-mir-1287	tgctggatcagtggttcgagtc	35	76	26	65	28	32	38	61
hsa-miR-1287-3p	hsa-mir-1287	ctctagccacagatgcagtgat	5	4	3	13	1	2	2	10
hsa-miR-1289	hsa-mir-1289-1/hsa-mir-1289-2	tggagtccaggaatctgcatttt	10	6	20	17	15	15	13	11
hsa-miR-1290	hsa-mir-1290	tggatttttggatcaggga	51	57	647	362	242	161	481	221
hsa-miR-1291	hsa-mir-1291	tggccctgactgaagaccagcagt	7	4	1	2	0	1	4	3
hsa-miR-548k	hsa-mir-548k	aaaagtacttgcggattttgct	331	244	207	314	163	234	283	297
hsa-miR-1293	hsa-mir-1293	tgggtggtctggagatttgtgc	9	2	7	3	6	3	4	2
hsa-miR-1294	hsa-mir-1294	tgtgaggttggcattgttgtct	159	24	136	27	135	15	164	15
hsa-miR-1295a	hsa-mir-1295a	ttaggccgcagatctgggtga	13	169	11	123	8	87	6	129
hsa-miR-1297	hsa-mir-1297	ttcaagtaattcaggtg	10	60	62	20	34	29	34	29
hsa-miR-1299	hsa-mir-1299	ttctggaattctgtgtgaggga	7	1	4	1	3	1	1	0
hsa-miR-548l	hsa-mir-548l	aaaagtatttgcgggttttgtc	38	20	26	20	12	16	16	18
hsa-miR-1302	hsa-mir-1302-1/hsa-mir-1302-2/hsa-mir-1302-3/hsa-mir-1302-4/hsa-mir-1302-5/hsa-mir-1302-6/hsa-mir-1302-7/hsa-mir-1302-8/hsa-mir-1302-9/hsa-mir-1302-10/hsa-mir-1302-11	ttgggacatacttatgctaaa	9	8	44	37	54	37	18	11
hsa-miR-1303	hsa-mir-1303	tttagagacggggtcttgctct	3289	3169	2732	3790	2156	1986	2947	2438
hsa-miR-1304-5p	hsa-mir-1304	tttgaggctacagtgagatgtg	148	109	72	65	61	46	107	89
hsa-miR-1304-3p	hsa-mir-1304	tctcactgtagcctcgaacccc	908	673	545	558	433	303	707	469
hsa-miR-1305	hsa-mir-1305	ttttcaactctaatgggagaga	2	2	2	0	0	0	3	2
hsa-miR-1243	hsa-mir-1243	aactggatcaattataggagtg	0	5	6	3	10	2	1	7
hsa-miR-548f-5p	hsa-mir-548f-1	tgcaaaagtaatcacagttttt	18	20	23	15	13	6	19	12
hsa-miR-548f-3p	hsa-mir-548f-1/hsa-mir-548f-2/hsa-mir-548f-3/hsa-mir-548f-4/hsa-mir-548f-5	aaaaactgtaattactttt	51	61	52	98	31	36	37	50
hsa-miR-1244	hsa-mir-1244-1/hsa-mir-1244-2/hsa-mir-1244-3/hsa-mir-1244-4	aagtagttggtttgtatgagatggtt	1	0	2	1	6	4	6	2
hsa-miR-1245a	hsa-mir-1245a	aagtgatctaaaggcctacat	0	0	8	12	7	4	0	3
hsa-miR-1246	hsa-mir-1246	aatggatttttggagcagg	365	711	2041	1647	894	658	2198	1089
hsa-miR-1247-5p	hsa-mir-1247	acccgtcccgttcgtccccgga	30	73	10	95	6	28	15	60
hsa-miR-1247-3p	hsa-mir-1247	ccccgggaacgtcgagactggagc	8	11	4	14	1	16	10	15
hsa-miR-1248	hsa-mir-1248	accttcttgtataagcactgtgctaaa	48	22	101	66	124	223	37	25
hsa-miR-1249-5p	hsa-mir-1249	aggagggaggagatgggccaagtt	37	11	25	25	23	20	22	12
hsa-miR-1249-3p	hsa-mir-1249	acgcccttcccccccttcttca	365	142	101	115	136	63	134	49
hsa-miR-1250-5p	hsa-mir-1250	acggtgctggatgtggccttt	4	14	2	8	4	7	1	7
hsa-miR-1250-3p	hsa-mir-1250	acattttccagcccattca	0	1	4	3	0	1	1	1
hsa-miR-1251-5p	hsa-mir-1251	actctagctgccaaaggcgct	1	2	0	3	1	0	0	0
hsa-miR-1251-3p	hsa-mir-1251	cgctttgctcagccagtgtag	2	0	1	0	3	0	3	0
hsa-miR-1253	hsa-mir-1253	agagaagaagatcagcctgca	4	1	4	0	0	0	3	1
hsa-miR-1254	hsa-mir-1254-1/hsa-mir-1254-2	agcctggaagctggagcctgcagt	191	122	93	64	56	52	122	60
hsa-miR-1255a	hsa-mir-1255a	aggatgagcaaagaaagtagatt	110	32	53	37	53	24	94	24
hsa-miR-1256	hsa-mir-1256	aggcattgacttctcactagct	162	205	45	127	30	69	58	89
hsa-miR-1257	hsa-mir-1257	agtgaatgatgggttctgacc	36	87	12	35	9	18	27	45
hsa-miR-1258	hsa-mir-1258	agttaggattaggtcgtggaa	3	1	2	9	6	3	7	3
hsa-miR-1260a	hsa-mir-1260a	atcccacctctgccacca	7410	3409	7569	6148	6196	2653	5086	2255
hsa-miR-548g-5p	hsa-mir-548g	tgcaaaagtaattgcagtttttg	55	62	75	82	47	43	49	67
hsa-miR-548g-3p	hsa-mir-548g	aaaactgtaattacttttgtac	53	39	41	30	37	15	41	23
hsa-miR-1261	hsa-mir-1261	atggataaggctttggctt	4	6	1	15	5	12	3	13
hsa-miR-1262	hsa-mir-1262	atgggtgaatttgtagaaggat	1	8	0	3	0	7	2	4
hsa-miR-1263	hsa-mir-1263	atggtaccctggcatactgagt	71	89	23	69	25	37	27	48
hsa-miR-548n	hsa-mir-548n	caaaagtaattgtggattttgt	8	12	21	19	9	8	12	8
hsa-miR-548m	hsa-mir-548m	caaaggtatttgtggtttttg	0	0	1	1	1	2	3	4
hsa-miR-1265	hsa-mir-1265	caggatgtggtcaagtgttgtt	3	0	0	4	1	2	1	0
hsa-miR-548o-3p	hsa-mir-548o/hsa-mir-548o-2	ccaaaactgcagttacttttgc	122	136	78	106	57	48	83	108
hsa-miR-1266-5p	hsa-mir-1266	cctcagggctgtagaacagggct	3	11	7	13	1	13	4	7
hsa-miR-1266-3p	hsa-mir-1266	ccctgttctatgccctgaggga	1	3	1	1	1	6	0	3
hsa-miR-1267	hsa-mir-1267	cctgttgaagtgtaatcccca	26	21	55	16	40	17	25	23
hsa-miR-1268a	hsa-mir-1268a	cgggcgtggtggtggggg	127	98	49	93	33	44	52	54
hsa-miR-1269a	hsa-mir-1269a	ctggactgagccgtgctactgg	1879	7900	1103	10202	772	5320	1321	6841
hsa-miR-1270	hsa-mir-1270	ctggagatatggaagagctgtgt	2	3	12	14	14	5	7	1
hsa-miR-1272	hsa-mir-1272	gatgatgatggcagcaaattctgaaa	7	14	4	7	2	2	6	13
hsa-miR-1273a	hsa-mir-1273a	gggcgacaaagcaagactctttctt	257	214	130	192	112	116	186	144
hsa-miR-548h-5p	hsa-mir-548h-1/hsa-mir-548h-2/hsa-mir-548h-3/hsa-mir-548h-4/hsa-mir-548h-5	aaaagtaatcgcggtttttgtc	95	125	45	164	49	78	75	103
hsa-miR-548h-3p	hsa-mir-548h-4	caaaaaccgcaattacttttgca	50	33	26	46	26	31	44	51
hsa-miR-1275	hsa-mir-1275	gtgggggagaggctgtc	1113	614	672	826	512	403	500	513
hsa-miR-1276	hsa-mir-1276	taaagagccctgtggagaca	21	20	10	18	8	13	23	21
hsa-miR-302e	hsa-mir-302e	taagtgcttccatgctt	1	1	5	1	4	3	0	1
hsa-miR-302f	hsa-mir-302f	taattgcttccatgttt	2	2	3	6	3	1	0	2
hsa-miR-1277-5p	hsa-mir-1277	aaatatatatatatatgtacgtat	60	37	63	89	49	37	56	54
hsa-miR-1277-3p	hsa-mir-1277	tacgtagatatatatgtatttt	19	8	15	11	8	15	12	12
hsa-miR-548p	hsa-mir-548p	tagcaaaaactgcagttacttt	32	33	32	38	23	21	23	32
hsa-miR-548i	hsa-mir-548i-1/hsa-mir-548i-2/hsa-mir-548i-3/hsa-mir-548i-4	aaaagtaattgcggattttgcc	21	12	21	17	7	12	25	12
hsa-miR-1278	hsa-mir-1278	tagtactgtgcatatcatctat	33	22	16	35	17	13	15	12
hsa-miR-1279	hsa-mir-1279	tcatattgcttctttct	0	0	1	2	1	3	1	2
hsa-miR-1281	hsa-mir-1281	tcgcctcctcctctccc	0	1	1	2	2	1	3	1
hsa-miR-1282	hsa-mir-1282	tcgtttgcctttttctgctt	2	3	5	5	6	1	3	0
hsa-miR-1284	hsa-mir-1284	tctatacagaccctggcttttc	6	1	4	2	6	7	2	3
hsa-miR-1288-5p	hsa-mir-1288	gcagatcaggactgtaactcacc	1	0	1	0	1	0	0	0
hsa-miR-1288-3p	hsa-mir-1288	tggactgccctgatctggaga	1	0	1	1	0	0	1	0
hsa-miR-1292-5p	hsa-mir-1292	tgggaacgggttccggcagacgctg	414	543	223	448	214	299	339	421
hsa-miR-1292-3p	hsa-mir-1292	tcgcgccccggctcccgttc	9	6	9	7	13	14	14	10
hsa-miR-1252-5p	hsa-mir-1252	agaaggaaattgaattcattta	6	7	14	6	13	7	8	4
hsa-miR-1252-3p	hsa-mir-1252	caaatgagcttaatttcctttt	6	2	27	20	23	8	9	8
hsa-miR-1255b-5p	hsa-mir-1255b-1/hsa-mir-1255b-2	cggatgagcaaagaaagtggtt	1103	329	527	423	509	162	441	164
hsa-miR-1255b-2-3p	hsa-mir-1255b-2	aaccactttctttgctcatcca	11	3	5	2	4	3	1	2
hsa-miR-664a-5p	hsa-mir-664a	actggctagggaaaatgattggat	19	22	11	15	11	19	11	14
hsa-miR-664a-3p	hsa-mir-664a	tattcatttatccccagcctaca	655	916	420	886	306	433	395	552
hsa-miR-1306-5p	hsa-mir-1306	ccacctcccctgcaaacgtcca	659	557	310	472	312	260	350	278
hsa-miR-1306-3p	hsa-mir-1306	acgttggctctggtggtg	168	155	97	118	88	71	76	80
hsa-miR-1307-5p	hsa-mir-1307	tcgaccggacctcgaccggct	6740	14298	4904	19258	3658	13165	7931	13611
hsa-miR-1307-3p	hsa-mir-1307	actcggcgtggcgtcggtcgtg	5864	6808	3606	8620	3140	4964	4257	6213
hsa-miR-513b-5p	hsa-mir-513b	ttcacaaggaggtgtcatttat	0	0	0	0	1	2	1	0
hsa-miR-513b-3p	hsa-mir-513b	aaatgtcacctttttgagagga	0	1	18	2	11	2	2	0
hsa-miR-513c-5p	hsa-mir-513c	ttctcaaggaggtgtcgtttat	2	0	2	4	0	0	0	2
hsa-miR-513c-3p	hsa-mir-513c	taaatttcacctttctgagaaga	1	1	3	0	1	0	0	0
hsa-miR-1321	hsa-mir-1321	cagggaggtgaatgtgat	1	3	3	1	1	1	0	1
hsa-miR-1322	hsa-mir-1322	gatgatgctgctgatgctg	1	3	0	0	3	0	4	1
hsa-miR-1197	hsa-mir-1197	taggacacatggtctacttct	0	1	0	5	1	3	2	4
hsa-miR-1324	hsa-mir-1324	ccagacagaattctatgcactttc	0	3	3	1	2	3	0	0
hsa-miR-1469	hsa-mir-1469	ctcggcgcggggcgcgggctcc	3	10	3	9	1	1	1	1
hsa-miR-1470	hsa-mir-1470	gccctccgcccgtgcaccccg	1	4	1	2	1	0	2	2
hsa-miR-1471	hsa-mir-1471	gcccgcgtgtggagccaggtgt	0	0	0	2	0	2	0	0
hsa-miR-1537-5p	hsa-mir-1537	agctgtaattagtcagttttct	19	23	18	17	22	19	18	17
hsa-miR-1537-3p	hsa-mir-1537	aaaaccgtctagttacagttgt	78	68	49	61	54	53	122	67
hsa-miR-1538	hsa-mir-1538	cggcccgggctgctgctgttcct	6	10	4	10	1	3	2	3
hsa-miR-1539	hsa-mir-1539	tcctgcgcgtcccagatgccc	2	0	2	2	0	0	1	0
hsa-miR-103b	hsa-mir-103b-1/hsa-mir-103b-2	tcatagccctgtacaatgctgct	115249	142934	53501	92222	46094	77280	72067	80539
hsa-miR-320d	hsa-mir-320d-1/hsa-mir-320d-2	aaaagctgggttgagagga	278	196	240	268	225	243	400	278
hsa-miR-1825	hsa-mir-1825	tccagtgccctcctctcc	3	1	0	1	0	0	0	0
hsa-miR-1827	hsa-mir-1827	tgaggcagtagattgaat	2	1	0	2	2	3	3	2
hsa-miR-1908-5p	hsa-mir-1908	cggcggggacggcgattggtc	1180	1151	398	1081	438	561	579	873
hsa-miR-1908-3p	hsa-mir-1908	ccggccgccggctccgccccg	113	113	34	63	46	67	46	50
hsa-miR-1909-5p	hsa-mir-1909	tgagtgccggtgcctgccctg	17	8	9	6	16	6	19	9
hsa-miR-1909-3p	hsa-mir-1909	cgcaggggccgggtgctcaccg	51	28	22	28	16	12	17	21
hsa-miR-1910-5p	hsa-mir-1910	ccagtcctgtgcctgccgcct	1	5	1	6	0	1	1	0
hsa-miR-1910-3p	hsa-mir-1910	gaggcagaagcaggatgaca	10	25	11	18	13	10	2	13
hsa-miR-1911-5p	hsa-mir-1911	tgagtaccgccatgtctgttggg	0	0	1	5	0	0	0	2
hsa-miR-1911-3p	hsa-mir-1911	caccaggcattgtggtctcc	1	0	1	0	1	4	0	1
hsa-miR-1912	hsa-mir-1912	tacccagagcatgcagtgtgaa	0	0	7	7	14	6	1	1
hsa-miR-1913	hsa-mir-1913	tctgccccctccgctgctgcca	0	1	0	2	0	2	0	0
hsa-miR-1914-5p	hsa-mir-1914	ccctgtgcccggcccacttctg	31	17	17	7	12	5	12	6
hsa-miR-1914-3p	hsa-mir-1914	ggaggggtcccgcactgggagg	101	54	42	32	39	31	64	35
hsa-miR-1915-5p	hsa-mir-1915	accttgccttgctgcccgggcc	13	24	0	7	0	7	5	12
hsa-miR-1915-3p	hsa-mir-1915	ccccagggcgacgcggcggg	5	7	6	11	8	6	6	7
hsa-miR-1972	hsa-mir-1972-1/hsa-mir-1972-2	tcaggccaggcacagtggctca	63	49	33	38	20	22	47	30
hsa-miR-1973	hsa-mir-1973	accgtgcaaaggtagcata	123	89	38	68	15	38	74	81
hsa-miR-1976	hsa-mir-1976	cctcctgccctccttgctgt	2	1	0	1	1	0	1	1
hsa-miR-2052	hsa-mir-2052	tgttttgataacagtaatgt	1	0	4	6	1	8	0	2
hsa-miR-2053	hsa-mir-2053	gtgttaattaaacctctatttac	0	0	4	3	5	0	0	1
hsa-miR-2054	hsa-mir-2054	ctgtaatataaatttaatttatt	1	2	6	2	3	2	1	0
hsa-miR-2110	hsa-mir-2110	ttggggaaacggccgctgagtg	265	284	250	487	202	343	268	401
hsa-miR-2114-5p	hsa-mir-2114	tagtcccttccttgaagcggtc	3	6	0	14	0	3	2	9
hsa-miR-2114-3p	hsa-mir-2114	cgagcctcaagcaagggactt	1	5	1	0	0	0	2	0
hsa-miR-2115-5p	hsa-mir-2115	agcttccatgactcctgatgga	1	3	3	1	1	4	5	3
hsa-miR-2115-3p	hsa-mir-2115	catcagaattcatggaggctag	1	6	3	3	1	0	4	5
hsa-miR-2116-5p	hsa-mir-2116	ggttcttagcataggaggtct	68	36	48	38	24	31	52	21
hsa-miR-2116-3p	hsa-mir-2116	cctcccatgccaagaactccc	28	10	31	35	35	18	37	19
hsa-miR-2117	hsa-mir-2117	tgttctctttgccaaggacag	3	3	1	2	1	1	1	2
hsa-miR-548q	hsa-mir-548q	gctggtgcaaaagtaatggcgg	24	53	15	34	4	19	13	31
hsa-miR-2276-5p	hsa-mir-2276	gccctctgtcaccttgcagacg	6	6	1	11	1	7	1	7
hsa-miR-2276-3p	hsa-mir-2276	tctgcaagtgtcagaggcgagg	1	9	3	4	3	7	4	5
hsa-miR-2277-5p	hsa-mir-2277	agcgcgggctgagcgctgccagtc	33	20	2	11	5	8	10	17
hsa-miR-2277-3p	hsa-mir-2277	tgacagcgccctgcctggctc	32	34	4	17	10	5	18	10
hsa-miR-2278	hsa-mir-2278	gagagcagtgtgtgttgcctgg	132	177	82	132	60	88	92	103
hsa-miR-2681-5p	hsa-mir-2681	gttttaccacctccaggagact	2	13	5	5	1	3	4	3
hsa-miR-2681-3p	hsa-mir-2681	tatcatggagttggtaaagcac	1	1	4	8	4	12	4	2
hsa-miR-2682-5p	hsa-mir-2682	caggcagtgactgttcagacgtc	21	48	14	34	7	18	16	31
hsa-miR-2682-3p	hsa-mir-2682	cgcctcttcagcgctgtcttcc	80	152	21	94	22	53	48	72
hsa-miR-711	hsa-mir-711	gggacccagggagagacgtaag	0	2	0	0	0	2	0	1
hsa-miR-718	hsa-mir-718	cttccgccccgccgggcgtcg	2	0	2	2	2	1	1	6
hsa-miR-2861	hsa-mir-2861	ggggcctggcggtgggcgg	5	4	1	3	10	2	5	0
hsa-miR-2909	hsa-mir-2909	gttagggccaacatctcttgg	5	6	9	9	6	5	11	4
hsa-miR-3115	hsa-mir-3115	atatgggtttactagttggt	4	5	5	7	3	8	5	5
hsa-miR-3116	hsa-mir-3116-1/hsa-mir-3116-2	tgcctggaacatagtagggact	0	1	1	0	1	0	0	0
hsa-miR-3117-5p	hsa-mir-3117	agacactatacgagtcatat	1	1	0	0	0	0	0	0
hsa-miR-3117-3p	hsa-mir-3117	ataggactcatatagtgccag	0	4	0	1	0	2	0	0
hsa-miR-3118	hsa-mir-3118-1/hsa-mir-3118-2/hsa-mir-3118-3/hsa-mir-3118-4	tgtgactgcattatgaaaattct	1	3	1	0	0	4	1	2
hsa-miR-3119	hsa-mir-3119-1/hsa-mir-3119-2	tggcttttaactttgatggc	0	3	4	2	1	0	2	1
hsa-miR-3120-5p	hsa-mir-3120	cctgtctgtgcctgctgtaca	22	52	13	50	6	20	23	28
hsa-miR-3120-3p	hsa-mir-3120	cacagcaagtgtagacaggca	1	1	0	2	1	3	2	0
hsa-miR-3121-5p	hsa-mir-3121	tcctttgcctattctatttaag	0	4	4	0	2	0	1	0
hsa-miR-3121-3p	hsa-mir-3121	taaatagagtaggcaaaggaca	5	3	8	6	14	3	4	2
hsa-miR-3122	hsa-mir-3122	gttgggacaagaggacggtctt	3	0	1	4	3	1	2	1
hsa-miR-3123	hsa-mir-3123	cagagaattgtttaatc	0	1	1	0	2	1	1	1
hsa-miR-3124-5p	hsa-mir-3124	ttcgcgggcgaaggcaaagtc	2	4	3	13	3	1	1	5
hsa-miR-3124-3p	hsa-mir-3124	actttcctcactcccgtgaagt	0	6	2	1	1	0	1	0
hsa-miR-548s	hsa-mir-548s	atggccaaaactgcagttatttt	20	30	21	20	17	10	23	12
hsa-miR-3125	hsa-mir-3125	tagaggaagctgtggagaga	1	1	0	1	1	0	0	0
hsa-miR-3126-5p	hsa-mir-3126	tgagggacagatgccagaagca	1	0	1	1	2	0	0	0
hsa-miR-3126-3p	hsa-mir-3126	catctggcatccgtcacacaga	1	3	19	2	32	3	1	2
hsa-miR-3127-5p	hsa-mir-3127	atcagggcttgtggaatgggaag	21	17	15	20	9	17	16	14
hsa-miR-3127-3p	hsa-mir-3127	tccccttctgcaggcctgctgg	18	6	17	17	5	3	12	6
hsa-miR-3128	hsa-mir-3128	tctggcaagtaaaaaactctcat	95	51	141	87	139	36	57	19
hsa-miR-3129-5p	hsa-mir-3129	gcagtagtgtagagattggttt	31	64	10	57	11	28	22	44
hsa-miR-3129-3p	hsa-mir-3129	aaactaatctctacactgctgc	282	778	80	472	105	226	164	394
hsa-miR-3130-5p	hsa-mir-3130-1/hsa-mir-3130-2	tacccagtctccggtgcagcc	157	90	71	87	44	39	82	62
hsa-miR-3130-3p	hsa-mir-3130-1/hsa-mir-3130-2	gctgcaccggagactgggtaa	148	92	60	69	66	45	82	67
hsa-miR-3131	hsa-mir-3131	tcgaggactggtggaagggcctt	6	28	2	50	1	29	8	32
hsa-miR-3132	hsa-mir-3132	tgggtagagaaggagctcagagga	1	0	0	1	3	0	0	1
hsa-miR-3133	hsa-mir-3133	taaagaactcttaaaacccaat	15	33	11	26	17	17	14	21
hsa-miR-378b	hsa-mir-378b	actggacttggaggcagaa	4	4	2	5	2	8	1	6
hsa-miR-3134	hsa-mir-3134	tgatggataaaagactacatatt	2	3	9	9	3	2	2	12
hsa-miR-3135a	hsa-mir-3135a	tgcctaggctgagactgcagtg	21	12	19	23	10	16	15	28
hsa-miR-466	hsa-mir-466	atacacatacacgcaacacacat	38	143	21	83	13	47	22	86
hsa-miR-3136-5p	hsa-mir-3136	ctgactgaataggtagggtcatt	27	10	15	24	21	11	27	16
hsa-miR-3136-3p	hsa-mir-3136	tggcccaacctattcagttagt	2	2	2	1	1	1	0	0
hsa-miR-544b	hsa-mir-544b	acctgaggttgtgcatttctaa	0	0	1	1	0	1	1	1
hsa-miR-3137	hsa-mir-3137	tctgtagcctgggagcaatggggt	0	1	1	5	2	1	0	2
hsa-miR-3138	hsa-mir-3138	tgtggacagtgaggtagagggagt	124	129	77	91	59	44	88	72
hsa-miR-3139	hsa-mir-3139	taggagctcaacagatgcctgtt	17	6	9	8	6	0	15	3
hsa-miR-3140-5p	hsa-mir-3140	acctgaattaccaaaagcttt	37	24	32	41	26	21	18	23
hsa-miR-3140-3p	hsa-mir-3140	agcttttgggaattcaggtagt	47	36	18	31	23	21	17	28
hsa-miR-548t-5p	hsa-mir-548t	caaaagtgatcgtggtttttg	5	4	7	3	8	2	2	8
hsa-miR-548t-3p	hsa-mir-548t	aaaaaccacaattacttttgcacca	252	204	134	167	114	83	183	110
hsa-miR-3141	hsa-mir-3141	gagggcgggtggaggagga	11	15	11	19	18	9	12	7
hsa-miR-3142	hsa-mir-3142	aaggcctttctgaaccttcaga	0	0	4	1	1	1	2	0
hsa-miR-3143	hsa-mir-3143	ataacattgtaaagcgcttctttcg	11	15	11	19	13	12	5	5
hsa-miR-548u	hsa-mir-548u	caaagactgcaattacttttgcg	31	25	13	25	22	10	29	20
hsa-miR-3144-5p	hsa-mir-3144	aggggaccaaagagatatatag	58	9	39	7	27	3	63	4
hsa-miR-3144-3p	hsa-mir-3144	atatacctgttcggtctcttta	300	43	315	73	201	37	278	35
hsa-miR-3145-5p	hsa-mir-3145	aactccaaacactcaaaactca	110	201	62	156	33	77	59	130
hsa-miR-3145-3p	hsa-mir-3145	agatattttgagtgtttggaattg	86	144	39	64	18	47	55	58
hsa-miR-1273c	hsa-mir-1273c	ggcgacaaaacgagaccctgtc	134	116	79	67	63	37	80	46
hsa-miR-3146	hsa-mir-3146	catgctaggatagaaagaatgg	7	4	4	4	4	2	0	4
hsa-miR-3147	hsa-mir-3147	ggttgggcagtgaggagggtgtga	3	1	2	1	1	0	0	3
hsa-miR-548v	hsa-mir-548v	agctacagttacttttgcacca	219	256	119	196	118	105	173	141
hsa-miR-3148	hsa-mir-3148	tggaaaaaactggtgtgtgctt	17	1	9	5	10	8	9	4
hsa-miR-3149	hsa-mir-3149	tttgtatggatatgtgtgtgtat	52	59	28	45	26	34	32	31
hsa-miR-3150a-5p	hsa-mir-3150a	caacctcgacgatctcctcagc	18	17	5	18	4	17	8	17
hsa-miR-3150a-3p	hsa-mir-3150a	ctggggagatcctcgaggttgg	3	2	4	4	0	1	4	5
hsa-miR-3151-5p	hsa-mir-3151	ggtggggcaatgggatcaggt	0	1	1	1	0	0	0	0
hsa-miR-3151-3p	hsa-mir-3151	cctgatcccacagcccacct	3	0	3	1	1	1	1	1
hsa-miR-3152-5p	hsa-mir-3152	attgcctctgttctaacacaag	0	0	2	0	1	1	1	1
hsa-miR-3152-3p	hsa-mir-3152	tgtgttagaataggggcaataa	0	0	0	0	0	1	1	0
hsa-miR-3153	hsa-mir-3153	ggggaaagcgagtagggacattt	3	3	3	2	0	1	3	2
hsa-miR-3074-5p	hsa-mir-3074	gttcctgctgaactgagccag	42619	41564	27293	44224	25692	28782	32692	26876
hsa-miR-3074-3p	hsa-mir-3074	gatatcagctcagtaggcaccg	357	444	175	271	150	241	255	245
hsa-miR-3154	hsa-mir-3154	cagaaggggagttgggagcaga	1	0	0	1	3	1	1	0
hsa-miR-3155a	hsa-mir-3155a	ccaggctctgcagtgggaact	0	0	0	0	0	2	2	0
hsa-miR-3156-5p	hsa-mir-3156-1/hsa-mir-3156-2/hsa-mir-3156-3	aaagatctggaagtgggagaca	0	0	2	3	1	1	2	3
hsa-miR-3156-3p	hsa-mir-3156-1/hsa-mir-3156-2	ctcccacttccagatctttct	0	0	0	1	3	2	0	0
hsa-miR-3157-5p	hsa-mir-3157	ttcagccaggctagtgcagtct	62	104	34	113	34	37	25	56
hsa-miR-3157-3p	hsa-mir-3157	ctgccctagtctagctgaagct	3	5	4	7	1	3	0	2
hsa-miR-3158-5p	hsa-mir-3158-1/hsa-mir-3158-2	cctgcagagaggaagcccttc	61	57	29	48	21	18	46	35
hsa-miR-3158-3p	hsa-mir-3158-1/hsa-mir-3158-2	aagggcttcctctctgcaggac	63	56	15	29	23	25	34	30
hsa-miR-3159	hsa-mir-3159	taggattacaagtgtcggccac	16	28	9	29	9	12	15	17
hsa-miR-3160-5p	hsa-mir-3160-1/hsa-mir-3160-2	ggctttctagtctcagctctcc	6	8	4	4	1	0	5	3
hsa-miR-3160-3p	hsa-mir-3160-1/hsa-mir-3160-2	agagctgagactagaaagccca	7	7	9	6	1	2	9	3
hsa-miR-3161	hsa-mir-3161	ctgataagaacagaggcccagat	2	1	5	1	5	1	0	1
hsa-miR-3162-5p	hsa-mir-3162	ttagggagtagaagggtggggag	9	0	1	2	3	2	5	3
hsa-miR-3162-3p	hsa-mir-3162	tccctacccctccactcccca	44	33	22	33	11	14	39	20
hsa-miR-3163	hsa-mir-3163	tataaaatgagggcagtaagac	13	16	11	12	13	6	7	4
hsa-miR-3164	hsa-mir-3164	tgtgactttaagggaaatggcg	10	7	13	13	3	2	5	3
hsa-miR-3165	hsa-mir-3165	aggtggatgcaatgtgacctca	15	4	2	3	3	2	5	2
hsa-miR-3166	hsa-mir-3166	cgcagacaatgcctactggccta	0	0	1	0	1	0	0	0
hsa-miR-1260b	hsa-mir-1260b	atcccaccactgccaccat	10242	4234	10590	7636	8524	3043	6712	2651
hsa-miR-3167	hsa-mir-3167	aggatttcagaaatactggtgt	0	0	0	3	0	0	0	2
hsa-miR-3168	hsa-mir-3168	gagttctacagtcagac	0	0	3	1	0	0	0	0
hsa-miR-3169	hsa-mir-3169	taggactgtgcttggcacatag	1	1	0	1	0	1	0	0
hsa-miR-3170	hsa-mir-3170	ctggggttctgagacagacagt	5	1	2	2	3	2	7	2
hsa-miR-3171	hsa-mir-3171	agatgtatggaatctgtatatatc	23	23	18	27	6	6	7	13
hsa-miR-3173-5p	hsa-mir-3173	tgccctgcctgttttctccttt	22	25	64	18	12	13	13	16
hsa-miR-3173-3p	hsa-mir-3173	aaaggaggaaataggcaggcca	4	8	4	4	4	6	5	0
hsa-miR-1193	hsa-mir-1193	gggatggtagaccggtgacgtgc	1	0	4	0	1	1	0	0
hsa-miR-323b-5p	hsa-mir-323b	aggttgtccgtggtgagttcgca	3	0	0	0	0	1	0	0
hsa-miR-323b-3p	hsa-mir-323b	cccaatacacggtcgacctctt	0	0	4	0	0	0	3	0
hsa-miR-3174	hsa-mir-3174	tagtgagttagagatgcagagcc	7	12	8	26	6	6	13	14
hsa-miR-3175	hsa-mir-3175	cggggagagaacgcagtgacgt	2	1	3	7	2	1	7	4
hsa-miR-3176	hsa-mir-3176	actggcctgggactaccgg	90	56	30	29	28	26	45	28
hsa-miR-3177-5p	hsa-mir-3177	tgtgtacacacgtgccaggcgct	0	0	1	3	0	0	0	1
hsa-miR-3177-3p	hsa-mir-3177	tgcacggcactggggacacgt	125	218	30	77	57	35	48	67
hsa-miR-3178	hsa-mir-3178	ggggcgcggccggatcg	12	5	6	7	4	4	4	8
hsa-miR-3179	hsa-mir-3179-1/hsa-mir-3179-2/hsa-mir-3179-3/hsa-mir-3179-4	agaaggggtgaaatttaaacgt	284	208	134	198	124	86	174	135
hsa-miR-3180-5p	hsa-mir-3180-1/hsa-mir-3180-2/hsa-mir-3180-3	cttccagacgctccgccccacgtcg	19	6	4	4	5	3	2	2
hsa-miR-3180-3p	hsa-mir-3180-1/hsa-mir-3180-2/hsa-mir-3180-3	tggggcggagcttccggaggcc	19	21	6	23	6	13	14	19
hsa-miR-548w	hsa-mir-548w	aaaagtaactgcggtttttgcct	52	63	26	60	16	22	34	45
hsa-miR-3181	hsa-mir-3181	atcgggccctcggcgccgg	2	2	1	6	0	1	0	1
hsa-miR-3182	hsa-mir-3182	gcttctgtagtgtagtc	8	4	6	0	5	25	15	0
hsa-miR-3183	hsa-mir-3183	gcctctctcggagtcgctcgga	0	1	1	3	0	1	0	2
hsa-miR-3184-5p	hsa-mir-3184	tgaggggcctcagaccgagctttt	47348	62473	16171	34067	18240	34640	33347	35426
hsa-miR-3184-3p	hsa-mir-3184	aaagtctcgctctctgcccctca	6298	6907	3894	8022	3438	4887	6043	5435
hsa-miR-3185	hsa-mir-3185	agaagaaggcggtcggtctgcgg	1	1	1	0	1	0	0	0
hsa-miR-3065-5p	hsa-mir-3065	tcaacaaaatcactgatgctgga	25	41	15	49	22	39	29	45
hsa-miR-3065-3p	hsa-mir-3065	tcagcaccaggatattgttggag	10	18	4	10	3	15	6	17
hsa-miR-3186-5p	hsa-mir-3186	caggcgtctgtctacgtggctt	0	1	0	0	2	2	0	0
hsa-miR-3186-3p	hsa-mir-3186	tcacgcggagagatggctttg	2	0	0	0	1	0	0	2
hsa-miR-3187-5p	hsa-mir-3187	cctgggcagcgtgtggctgaagg	15	22	10	38	16	18	22	30
hsa-miR-3187-3p	hsa-mir-3187	ttggccatggggctgcgcgg	35	56	21	43	13	14	26	22
hsa-miR-3188	hsa-mir-3188	agaggctttgtgcggatacgggg	1	1	0	0	0	1	1	1
hsa-miR-3189-5p	hsa-mir-3189	tgccccatctgtgccctgggtagga	15	24	2	20	4	14	13	4
hsa-miR-3189-3p	hsa-mir-3189	cccttgggtctgatggggtag	4	10	2	12	0	9	2	4
hsa-miR-320e	hsa-mir-320e	aaagctgggttgagaagg	13	10	13	15	9	9	8	7
hsa-miR-3190-5p	hsa-mir-3190	tctggccagctacgtcccca	10	3	1	1	5	3	4	0
hsa-miR-3190-3p	hsa-mir-3190	tgtggaaggtagacggccagaga	11	9	9	6	5	7	10	13
hsa-miR-3191-5p	hsa-mir-3191	ctctctggccgtctaccttcca	10	8	8	4	4	6	11	4
hsa-miR-3191-3p	hsa-mir-3191	tggggacgtagctggccagacag	9	4	1	4	1	1	3	2
hsa-miR-3192-5p	hsa-mir-3192	tctgggaggttgtagcagtggaa	9	3	17	5	23	8	14	5
hsa-miR-3192-3p	hsa-mir-3192	ctctgatcgccctctcagctc	0	2	2	2	1	5	4	1
hsa-miR-3193	hsa-mir-3193	tcctgcgtaggatctgaggagt	7	2	1	1	1	0	0	1
hsa-miR-3194-5p	hsa-mir-3194	ggccagccaccaggagggctg	514	828	192	401	175	279	336	335
hsa-miR-3194-3p	hsa-mir-3194	agctctgctgctcactggcagt	57	97	24	92	34	30	56	57
hsa-miR-3195	hsa-mir-3195	cgcgccgggcccgggtt	11	2	9	10	6	13	12	4
hsa-miR-3196	hsa-mir-3196	cggggcggcaggggcctc	15	18	33	26	14	17	46	14
hsa-miR-548x-5p	hsa-mir-548x	tgcaaaagtaattgcagtttttg	186	172	123	194	128	134	152	164
hsa-miR-548x-3p	hsa-mir-548x/hsa-mir-548x-2	taaaaactgcaattactttc	182	150	215	235	83	64	144	117
hsa-miR-3197	hsa-mir-3197	ggaggcgcaggctcggaaaggcg	3	2	0	2	0	0	0	3
hsa-miR-3198	hsa-mir-3198-1/hsa-mir-3198-2	gtggagtcctggggaatggaga	13	5	12	7	8	9	9	13
hsa-miR-3199	hsa-mir-3199-1/hsa-mir-3199-2	agggactgccttaggagaaagtt	6	9	2	12	5	8	9	6
hsa-miR-3200-5p	hsa-mir-3200	aatctgagaaggcgcacaaggt	2	7	1	15	2	6	3	9
hsa-miR-3200-3p	hsa-mir-3200	caccttgcgctactcaggtctg	12	38	3	20	1	15	3	14
hsa-miR-3201	hsa-mir-3201	gggatatgaagaaaaat	1	2	3	6	4	2	1	5
hsa-miR-514b-5p	hsa-mir-514b	ttctcaagagggaggcaatcat	0	0	2	3	3	1	2	0
hsa-miR-514b-3p	hsa-mir-514b	attgacacctctgtgagtgga	0	0	1	0	1	0	0	0
hsa-miR-3202	hsa-mir-3202-1/hsa-mir-3202-2	tggaagggagaagagctttaat	2	0	39	37	40	19	3	2
hsa-miR-1273d	hsa-mir-1273d	gaacccatgaggttgaggctgcagt	86	60	61	60	39	51	89	48
hsa-miR-4295	hsa-mir-4295	cagtgcaatgttttcctt	1	1	4	0	1	1	0	2
hsa-miR-4296	hsa-mir-4296	atgtgggctcaggctca	2	0	2	1	3	2	0	1
hsa-miR-4297	hsa-mir-4297	tgccttcctgtctgtg	1	3	0	0	2	0	1	2
hsa-miR-378c	hsa-mir-378c	actggacttggagtcagaagagtgg	253	503	160	453	119	273	203	393
hsa-miR-4293	hsa-mir-4293	cagcctgacaggaacag	0	0	1	1	1	3	0	2
hsa-miR-4294	hsa-mir-4294	gggagtctacagcaggg	0	0	0	0	0	0	0	1
hsa-miR-4301	hsa-mir-4301	tcccactacttcacttgtga	20	77	18	60	21	37	15	50
hsa-miR-4299	hsa-mir-4299	gctggtgacatgagaggc	0	0	0	0	1	0	1	2
hsa-miR-4298	hsa-mir-4298	ctgggacaggaggaggaggcag	9	2	2	5	3	4	6	1
hsa-miR-4300	hsa-mir-4300	tgggagctggactacttc	3	1	1	0	0	1	3	0
hsa-miR-4304	hsa-mir-4304	ccggcatgtccagggca	0	2	0	0	0	0	1	2
hsa-miR-4302	hsa-mir-4302	ccagtgtggctcagcgag	2	0	0	1	0	0	1	0
hsa-miR-4303	hsa-mir-4303	ttctgagctgaggacag	2	0	5	0	2	3	1	0
hsa-miR-4305	hsa-mir-4305	cctagacacctccagttc	0	0	1	6	0	1	2	0
hsa-miR-4306	hsa-mir-4306	tggagagaaaggcagta	0	0	1	1	0	1	0	1
hsa-miR-4309	hsa-mir-4309	ctggagtctaggattcca	2	0	3	1	2	2	0	0
hsa-miR-4307	hsa-mir-4307	aatgttttttcctgtttcc	3	1	45	12	20	13	2	8
hsa-miR-4308	hsa-mir-4308	tccctggagtttcttctt	1	0	6	3	8	9	1	0
hsa-miR-4310	hsa-mir-4310	gcagcattcatgtccc	1	1	1	2	0	0	1	0
hsa-miR-4311	hsa-mir-4311	gaaagagagctgagtgtg	4	1	6	2	4	2	2	2
hsa-miR-4312	hsa-mir-4312	ggccttgttcctgtcccca	3	5	6	0	1	3	0	1
hsa-miR-4313	hsa-mir-4313	agccccctggccccaaaccc	3	0	5	2	4	11	0	2
hsa-miR-4315	hsa-mir-4315-1/hsa-mir-4315-2	ccgctttctgagctggac	0	0	0	5	0	0	1	0
hsa-miR-4316	hsa-mir-4316	ggtgaggctagctggtg	2	1	1	0	1	0	1	1
hsa-miR-4314	hsa-mir-4314	ctctgggaaatgggacag	3	0	0	0	1	1	0	0
hsa-miR-4318	hsa-mir-4318	cactgtgggtacatgct	2	3	3	1	1	1	1	2
hsa-miR-4319	hsa-mir-4319	tccctgagcaaagccac	1	0	1	1	0	0	6	0
hsa-miR-4320	hsa-mir-4320	gggattctgtagcttcct	0	0	1	0	1	0	0	0
hsa-miR-4317	hsa-mir-4317	acattgccagggagttt	2	3	1	2	1	1	2	1
hsa-miR-4322	hsa-mir-4322	ctgtgggctcagcgcgtgggg	3	3	6	2	3	5	2	0
hsa-miR-4321	hsa-mir-4321	ttagcggtggaccgccctgcg	0	1	0	3	0	1	1	0
hsa-miR-4323	hsa-mir-4323	cagccccacagcctcaga	1	3	0	0	1	0	0	1
hsa-miR-4324	hsa-mir-4324	ccctgagaccctaaccttaa	3	1	3	2	2	1	1	2
hsa-miR-4256	hsa-mir-4256	atctgacctgatgaaggt	0	0	2	0	2	0	0	0
hsa-miR-4257	hsa-mir-4257	ccagaggtggggactgag	1	0	1	1	1	1	0	3
hsa-miR-4258	hsa-mir-4258	ccccgccaccgccttgg	1	1	4	2	0	2	2	1
hsa-miR-4259	hsa-mir-4259	cagttgggtctaggggtcagga	0	0	0	1	1	1	1	0
hsa-miR-4260	hsa-mir-4260	cttggggcatggagtccca	0	2	0	1	0	2	0	0
hsa-miR-4253	hsa-mir-4253	agggcatgtccagggggt	0	0	0	1	1	0	0	1
hsa-miR-4251	hsa-mir-4251	cctgagaaaagggccaa	0	0	0	0	0	0	0	0
hsa-miR-4254	hsa-mir-4254	gcctggagctactccaccatctc	1	5	4	2	2	2	3	0
hsa-miR-4255	hsa-mir-4255	cagtgttcagagatgga	3	0	2	2	4	3	0	0
hsa-miR-4252	hsa-mir-4252	ggccactgagtcagcacca	0	3	1	0	0	1	0	2
hsa-miR-4325	hsa-mir-4325	ttgcacttgtctcagtga	2	1	1	0	0	0	0	0
hsa-miR-4326	hsa-mir-4326	tgttcctctgtctcccagac	725	757	489	644	412	350	749	471
hsa-miR-4327	hsa-mir-4327	ggcttgcatgggggactgg	1	2	1	1	0	0	0	1
hsa-miR-4261	hsa-mir-4261	aggaaacagggaccca	0	0	0	0	1	1	0	1
hsa-miR-4265	hsa-mir-4265	ctgtgggctcagctctggg	2	4	0	2	0	1	1	0
hsa-miR-4266	hsa-mir-4266	ctaggaggccttggcc	2	0	0	0	1	0	0	0
hsa-miR-4267	hsa-mir-4267	tccagctcggtggcac	1	1	2	0	4	1	0	0
hsa-miR-4262	hsa-mir-4262	gacattcagactacctg	0	0	2	1	0	1	1	4
hsa-miR-2355-5p	hsa-mir-2355	atccccagatacaatggacaa	167	171	187	211	147	97	180	126
hsa-miR-2355-3p	hsa-mir-2355	attgtccttgctgtttggagat	194	265	196	243	136	113	128	153
hsa-miR-4268	hsa-mir-4268	ggctcctcctctcaggatgtg	1	1	0	4	0	0	0	0
hsa-miR-4269	hsa-mir-4269	gcaggcacagacagccctggc	0	1	0	1	0	0	0	0
hsa-miR-4263	hsa-mir-4263	attctaagtgccttggcc	0	0	5	1	1	1	0	0
hsa-miR-4264	hsa-mir-4264	actcagtcatggtcatt	0	0	0	0	0	0	0	0
hsa-miR-4270	hsa-mir-4270	tcagggagtcaggggagggc	1	0	2	2	0	0	0	1
hsa-miR-4271	hsa-mir-4271	gggggaagaaaaggtgggg	56	152	21	261	15	88	21	120
hsa-miR-4272	hsa-mir-4272	cattcaactagtgattgt	2	0	0	1	2	0	0	0
hsa-miR-4273	hsa-mir-4273	gtgttctctgatggacag	0	1	0	1	0	0	2	1
hsa-miR-4276	hsa-mir-4276	ctcagtgactcatgtgc	0	2	0	0	1	0	1	0
hsa-miR-4275	hsa-mir-4275	ccaattaccacttcttt	0	3	4	3	0	2	2	4
hsa-miR-4274	hsa-mir-4274	cagcagtccctccccctg	0	0	0	0	1	1	2	0
hsa-miR-4281	hsa-mir-4281	gggtcccggggagggggg	7	4	2	2	5	1	1	4
hsa-miR-4277	hsa-mir-4277	gcagttctgagcacagtacac	0	1	0	1	0	0	0	1
hsa-miR-4279	hsa-mir-4279	ctctcctcccggcttc	7	9	27	14	27	44	79	8
hsa-miR-4278	hsa-mir-4278	ctagggggtttgcccttg	10	14	36	16	27	3	15	8
hsa-miR-4280	hsa-mir-4280	gagtgtagttctgagcagagc	1	1	1	2	0	2	1	0
hsa-miR-4282	hsa-mir-4282	taaaatttgcatccagga	0	2	18	2	11	6	2	1
hsa-miR-4285	hsa-mir-4285	gcggcgagtccgactcat	4	1	6	4	8	3	2	2
hsa-miR-4283	hsa-mir-4283-1/hsa-mir-4283-2	tggggctcagcgagttt	0	2	0	0	0	0	0	2
hsa-miR-4284	hsa-mir-4284	gggctcacatcaccccat	227	285	159	173	78	289	119	133
hsa-miR-4286	hsa-mir-4286	accccactcctggtacc	17431	24217	11115	21049	9002	9274	10033	12434
hsa-miR-4287	hsa-mir-4287	tctcccttgagggcacttt	2	0	1	1	4	0	0	0
hsa-miR-4288	hsa-mir-4288	ttgtctgctgagtttcc	0	1	2	3	1	2	2	1
hsa-miR-4292	hsa-mir-4292	cccctgggccggccttgg	0	1	1	0	0	0	0	0
hsa-miR-4289	hsa-mir-4289	gcattgtgcagggctatca	18	34	4	10	3	17	7	10
hsa-miR-4290	hsa-mir-4290	tgccctcctttcttccctc	0	1	0	0	0	0	0	3
hsa-miR-4291	hsa-mir-4291	ttcagcaggaacagct	3	1	1	0	3	2	1	2
hsa-miR-4329	hsa-mir-4329	cctgagaccctagttccac	131	255	88	296	74	137	101	125
hsa-miR-4330	hsa-mir-4330	cctcagatcagagccttgc	1	0	1	0	2	0	0	0
hsa-miR-500b-5p	hsa-mir-500b	aatccttgctacctgggt	724	665	306	526	305	323	478	393
hsa-miR-500b-3p	hsa-mir-500b	gcacccaggcaaggattctg	105	118	35	72	36	49	70	70
hsa-miR-4328	hsa-mir-4328	ccagttttcccaggatt	0	0	1	0	1	0	1	0
hsa-miR-3605-5p	hsa-mir-3605	tgaggatggatagcaaggaagcc	7	17	2	16	3	10	3	5
hsa-miR-3605-3p	hsa-mir-3605	cctccgtgttacctgtcctctag	16	19	8	16	6	7	9	17
hsa-miR-3606-5p	hsa-mir-3606	ttagtgaaggctattttaatt	0	3	2	1	2	1	3	7
hsa-miR-3606-3p	hsa-mir-3606	aaaatttctttcactacttag	0	1	1	1	1	0	1	2
hsa-miR-3607-5p	hsa-mir-3607	gcatgtgatgaagcaaatcagt	16	26	27	31	18	34	35	33
hsa-miR-3607-3p	hsa-mir-3607	actgtaaacgctttctgatg	13	29	7	23	6	11	7	11
hsa-miR-3609	hsa-mir-3609	caaagtgatgagtaatactggctg	15	11	8	8	7	7	8	8
hsa-miR-3610	hsa-mir-3610	gaatcggaaaggaggcgccg	0	2	5	6	6	2	0	2
hsa-miR-3611	hsa-mir-3611	ttgtgaagaaagaaattctta	14	11	35	28	12	9	29	10
hsa-miR-3612	hsa-mir-3612	aggaggcatcttgagaaatgga	0	1	4	1	2	6	9	5
hsa-miR-3613-5p	hsa-mir-3613	tgttgtacttttttttttgttc	559	387	422	387	305	209	509	282
hsa-miR-3613-3p	hsa-mir-3613	acaaaaaaaaaagcccaacccttc	318	359	178	215	151	132	212	173
hsa-miR-3614-5p	hsa-mir-3614	ccacttggatctgaaggctgccc	0	0	4	0	0	3	1	0
hsa-miR-3614-3p	hsa-mir-3614	tagccttcagatcttggtgtttt	0	2	7	3	4	1	0	0
hsa-miR-3615	hsa-mir-3615	tctctcggctcctcgcggctc	485	981	375	1014	270	483	478	693
hsa-miR-3616-5p	hsa-mir-3616	atgaagtgcactcatgatatgt	0	0	21	7	17	13	2	6
hsa-miR-3616-3p	hsa-mir-3616	cgagggcatttcatgatgcaggc	0	0	0	0	0	0	0	1
hsa-miR-3617-5p	hsa-mir-3617	aaagacatagttgcaagatggg	4	0	4	1	6	0	0	2
hsa-miR-3617-3p	hsa-mir-3617	catcagcaccctatgtcctttct	0	0	0	3	3	8	1	0
hsa-miR-3618	hsa-mir-3618	tgtctacattaatgaaaagagc	6	3	4	8	0	7	5	4
hsa-miR-3619-5p	hsa-mir-3619	tcagcaggcaggctggtgcagc	9	37	11	38	12	32	6	23
hsa-miR-3619-3p	hsa-mir-3619	gggaccatcctgcctgctgtgg	0	3	0	4	0	1	0	3
hsa-miR-23c	hsa-mir-23c	atcacattgccagtgattaccc	143	190	120	224	127	189	136	109
hsa-miR-3620-5p	hsa-mir-3620	gtgggctgggctgggctgggcc	4	4	2	4	2	2	4	0
hsa-miR-3620-3p	hsa-mir-3620	tcaccctgcatcccgcacccag	7	12	0	3	1	6	3	9
hsa-miR-3621	hsa-mir-3621	cgcgggtcggggtctgcagg	7	5	2	5	3	7	2	3
hsa-miR-3622a-5p	hsa-mir-3622a	caggcacgggagctcaggtgag	14	3	1	6	5	4	6	7
hsa-miR-3622a-3p	hsa-mir-3622a	tcacctgacctcccatgcctgt	11	9	3	3	2	4	5	3
hsa-miR-3622b-5p	hsa-mir-3622b	aggcatgggaggtcaggtga	10	5	2	7	1	4	5	5
hsa-miR-3622b-3p	hsa-mir-3622b	tcacctgagctcccgtgcctg	7	10	1	6	4	5	4	4
hsa-miR-3646	hsa-mir-3646	aaaatgaaatgagcccagccca	1	2	4	4	7	3	4	2
hsa-miR-3648	hsa-mir-3648-1/hsa-mir-3648-2	agccgcggggatcgccgaggg	57	51	38	61	36	50	50	26
hsa-miR-3649	hsa-mir-3649	agggacctgagtgtctaag	1	1	2	0	0	1	1	0
hsa-miR-3650	hsa-mir-3650	aggtgtgtctgtagagtcc	0	2	0	0	3	0	0	0
hsa-miR-3651	hsa-mir-3651	catagcccggtcgctggtacatga	5	4	0	3	2	1	5	1
hsa-miR-3652	hsa-mir-3652	cggctggaggtgtgagga	1	5	1	7	0	1	1	5
hsa-miR-3653-5p	hsa-mir-3653	cctcctgatgattcttcttc	65	172	50	102	30	62	72	138
hsa-miR-3653-3p	hsa-mir-3653	ctaagaagttgactgaag	10	18	11	28	17	35	9	16
hsa-miR-3654	hsa-mir-3654	gactggacaagctgaggaa	0	0	3	0	0	0	2	0
hsa-miR-3655	hsa-mir-3655	gcttgtcgctgcggtgttgct	0	3	3	3	7	1	2	0
hsa-miR-3656	hsa-mir-3656	ggcgggtgcgggggtgg	5	5	2	6	4	3	5	4
hsa-miR-3657	hsa-mir-3657	tgtgtcccattattggtgatt	67	72	62	82	53	43	79	45
hsa-miR-3658	hsa-mir-3658	tttaagaaaacaccatggagat	5	4	1	2	0	2	3	1
hsa-miR-1273e	hsa-mir-1273e	ttgcttgaacccaggaagtgga	147	116	113	115	67	100	226	95
hsa-miR-3659	hsa-mir-3659	tgagtgttgtctacgagggca	1	0	27	16	23	11	1	6
hsa-miR-3660	hsa-mir-3660	actgacaggagagcattttga	67	58	50	40	33	31	44	41
hsa-miR-3661	hsa-mir-3661	tgacctgggactcggacagctg	40	27	21	22	16	11	45	21
hsa-miR-3662	hsa-mir-3662	gaaaatgatgagtagtgactgatg	41	71	12	42	17	27	32	41
hsa-miR-3663-5p	hsa-mir-3663	gctggtctgcgtggtgctcgg	4	1	7	2	9	2	1	1
hsa-miR-3663-3p	hsa-mir-3663	tgagcaccacacaggccgggcgc	6	5	2	4	5	3	3	0
hsa-miR-3664-5p	hsa-mir-3664	aactctgtcttcactcatgagt	204	198	114	172	67	104	195	129
hsa-miR-3664-3p	hsa-mir-3664	tctcaggagtaaagacagagtt	320	302	184	261	143	176	284	199
hsa-miR-3665	hsa-mir-3665	agcaggtgcggggcggcg	24	26	16	22	20	29	33	22
hsa-miR-3666	hsa-mir-3666	cagtgcaagtgtagatgccga	0	0	1	0	1	0	0	0
hsa-miR-3667-5p	hsa-mir-3667	aaagacccattgaggagaaggt	0	1	6	2	1	2	2	2
hsa-miR-3667-3p	hsa-mir-3667	accttcctctccatgggtcttt	1	0	0	2	1	1	0	0
hsa-miR-3668	hsa-mir-3668	aatgtagagattgatcaaaat	3	4	3	8	5	4	6	2
hsa-miR-3670	hsa-mir-3670-1/hsa-mir-3670-2/hsa-mir-3670-3/hsa-mir-3670-4	agagctcacagctgtccttctcta	0	0	1	2	4	1	2	0
hsa-miR-3671	hsa-mir-3671	atcaaataaggactagtctgca	1	0	2	1	1	1	0	0
hsa-miR-3672	hsa-mir-3672	atgagactcatgtaaaacatctt	1	5	4	4	3	1	1	1
hsa-miR-3674	hsa-mir-3674	attgtagaacctaagattggcc	0	1	0	0	0	0	0	0
hsa-miR-3675-5p	hsa-mir-3675	tatggggcttctgtagagatttc	1	0	5	0	1	0	2	0
hsa-miR-3675-3p	hsa-mir-3675	catctctaaggaactcccccaa	0	0	0	0	0	0	3	0
hsa-miR-3677-5p	hsa-mir-3677	cagtggccagagccctgcagtg	22	23	7	4	5	7	5	7
hsa-miR-3677-3p	hsa-mir-3677	ctcgtgggctctggccacggcc	2	5	4	4	0	4	7	3
hsa-miR-3678-5p	hsa-mir-3678	tccgtacaaactctgctgtg	2	0	2	2	3	2	1	4
hsa-miR-3678-3p	hsa-mir-3678	ctgcagagtttgtacggaccgg	0	0	4	1	3	2	0	3
hsa-miR-3679-5p	hsa-mir-3679	tgaggatatggcagggaagggga	90	187	72	152	49	97	67	166
hsa-miR-3679-3p	hsa-mir-3679	cttccccccagtaatcttcatc	4	3	0	5	2	3	1	4
hsa-miR-3680-5p	hsa-mir-3680-1/hsa-mir-3680-2	gactcactcacaggattgtgca	29	23	13	30	13	12	25	11
hsa-miR-3680-3p	hsa-mir-3680-1/hsa-mir-3680-2	ttttgcatgaccctgggagtagg	17	3	7	8	7	4	6	11
hsa-miR-3681-5p	hsa-mir-3681	tagtggatgatgcactctgtgc	0	0	4	3	0	1	1	0
hsa-miR-3681-3p	hsa-mir-3681	acacagtgcttcatccactact	1	1	1	5	4	4	2	6
hsa-miR-3682-5p	hsa-mir-3682	ctacttctacctgtgttatcat	3	1	9	3	4	5	3	7
hsa-miR-3682-3p	hsa-mir-3682	tgatgatacaggtggaggtag	6	7	12	7	8	8	6	8
hsa-miR-3683	hsa-mir-3683	tgcgacattggaagtagtatca	0	0	8	1	11	0	1	3
hsa-miR-3684	hsa-mir-3684	ttagacctagtacacgtcctt	13	12	7	14	10	9	13	10
hsa-miR-3685	hsa-mir-3685	tttcctaccctacctgaagact	0	0	7	5	10	3	3	0
hsa-miR-3686	hsa-mir-3686	atctgtaagagaaagtaaatga	1	0	5	0	0	3	1	1
hsa-miR-3687	hsa-mir-3687-1/hsa-mir-3687-2	cccggacaggcgttcgtgcgacgt	61	54	38	36	27	29	46	37
hsa-miR-3688-5p	hsa-mir-3688-1/hsa-mir-3688-2	agtggcaaagtctttccatat	6	4	5	11	1	5	7	6
hsa-miR-3688-3p	hsa-mir-3688-1/hsa-mir-3688-2	tatggaaagactttgccactct	11	4	10	9	6	1	8	4
hsa-miR-3689a-5p	hsa-mir-3689a	tgtgatatcatggttcctggga	1	0	0	1	0	0	0	0
hsa-miR-3689a-3p	hsa-mir-3689a	ctgggaggtgtgatatcgtggt	0	0	0	1	1	0	0	0
hsa-miR-3690	hsa-mir-3690-1/hsa-mir-3690-2	acctggacccagcgtagacaaag	0	0	4	3	2	2	0	4
hsa-miR-3691-5p	hsa-mir-3691	agtggatgatggagactcggtac	50	45	30	33	19	16	39	27
hsa-miR-3691-3p	hsa-mir-3691	accaagtctgcgtcatcctctc	28	45	27	30	16	19	13	18
hsa-miR-3692-5p	hsa-mir-3692	cctgctggtcaggagtggatactg	4	5	4	2	1	3	1	5
hsa-miR-3692-3p	hsa-mir-3692	gttccacactgacactgcagaagt	4	8	5	5	6	5	3	3
hsa-miR-3713	hsa-mir-3713	ggtatccgtttggggatggt	0	1	0	0	0	0	0	0
hsa-miR-3714	hsa-mir-3714	gaaggcagcagtgctcccctgt	0	1	0	1	1	1	0	0
hsa-miR-3180	hsa-mir-3180-4/hsa-mir-3180-5	tggggcggagcttccggag	15	15	5	12	7	8	13	9
hsa-miR-3907	hsa-mir-3907	aggtgctccaggctggctcaca	1	0	0	0	4	3	2	2
hsa-miR-3689b-5p	hsa-mir-3689b	tgtgatatcatggttcctggga	0	1	0	0	0	0	0	0
hsa-miR-3689b-3p	hsa-mir-3689b	ctgggaggtgtgatattgtggt	0	1	0	2	0	0	0	0
hsa-miR-3908	hsa-mir-3908	gagcaatgtaggtagactgttt	5	10	7	13	3	4	6	4
hsa-miR-3909	hsa-mir-3909	tgtcctctagggcctgcagtct	488	1277	333	1225	337	591	373	912
hsa-miR-3910	hsa-mir-3910-1/hsa-mir-3910-2	aaaggcataaaaccaagaca	1	0	2	4	2	3	1	0
hsa-miR-3911	hsa-mir-3911	tgtgtggatcctggaggaggca	5	2	3	4	1	2	4	4
hsa-miR-3912-5p	hsa-mir-3912	atgtccatattatgggttagt	10	5	3	14	7	7	6	13
hsa-miR-3912-3p	hsa-mir-3912	taacgcataatatggacatgt	24	19	16	30	11	11	12	15
hsa-miR-3913-5p	hsa-mir-3913-1/hsa-mir-3913-2	tttgggactgatcttgatgtct	31	27	11	27	8	10	15	21
hsa-miR-3913-3p	hsa-mir-3913-1/hsa-mir-3913-2	agacatcaagatcagtcccaaa	17	36	14	31	11	14	12	20
hsa-miR-3914	hsa-mir-3914-1/hsa-mir-3914-2	aaggaaccagaaaatgagaagt	2	0	8	3	4	0	3	0
hsa-miR-3915	hsa-mir-3915	ttgaggaaaagatggtcttatt	0	1	3	4	5	3	8	2
hsa-miR-3916	hsa-mir-3916	aagaggaagaaatggctggttctcag	25	17	16	22	15	23	9	12
hsa-miR-3917	hsa-mir-3917	gctcggactgagcaggtggg	4	9	2	4	3	1	2	4
hsa-miR-3918	hsa-mir-3918	acagggccgcagatggagact	13	6	6	4	0	3	1	2
hsa-miR-3919	hsa-mir-3919	gcagagaacaaaggactcagt	1	1	0	2	0	0	1	0
hsa-miR-3150b-5p	hsa-mir-3150b	caacctcgaggatctccccagc	4	1	2	5	1	1	0	5
hsa-miR-3150b-3p	hsa-mir-3150b	tgaggagatcgtcgaggttgg	14	15	5	22	5	7	8	15
hsa-miR-3920	hsa-mir-3920	actgattatcttaactctctga	1	0	11	2	6	0	0	1
hsa-miR-3921	hsa-mir-3921	tctctgagtaccatatgccttgt	0	1	0	3	1	0	0	0
hsa-miR-3922-5p	hsa-mir-3922	tcaaggccagaggtcccacagca	3	3	1	5	1	2	3	6
hsa-miR-3922-3p	hsa-mir-3922	tctggccttgacttgactcttt	2	0	4	3	1	1	1	2
hsa-miR-3923	hsa-mir-3923	aactagtaatgttggattaggg	2	0	0	2	0	0	0	1
hsa-miR-3924	hsa-mir-3924	atatgtatatgtgactgctact	0	1	0	1	0	0	3	2
hsa-miR-3925-5p	hsa-mir-3925	aagagaactgaaagtggagcct	1	0	0	0	5	1	1	2
hsa-miR-3925-3p	hsa-mir-3925	actccagttttagttctcttg	8	2	7	1	3	2	5	4
hsa-miR-3926	hsa-mir-3926-1/hsa-mir-3926-2	tggccaaaaagcaggcagaga	5	1	1	3	7	1	7	0
hsa-miR-3927-5p	hsa-mir-3927	gcctatcacatatctgcctgt	3	20	2	5	0	1	4	4
hsa-miR-3927-3p	hsa-mir-3927	caggtagatatttgataggcat	2	0	4	9	3	3	2	2
hsa-miR-676-5p	hsa-mir-676	tcttcaacctcaggacttgca	1	2	6	1	25	4	3	2
hsa-miR-676-3p	hsa-mir-676	ctgtcctaaggttgttgagtt	1	0	6	2	4	1	2	1
hsa-miR-3928-5p	hsa-mir-3928	tgaagctctaaggttccgcctgc	1	11	1	1	0	2	0	2
hsa-miR-3928-3p	hsa-mir-3928	ggaggaaccttggagcttcggc	23	33	9	36	14	16	23	19
hsa-miR-3929	hsa-mir-3929	gaggctgatgtgagtagaccact	113	160	87	101	79	99	111	68
hsa-miR-3934-5p	hsa-mir-3934	tcaggtgtggaaactgaggcag	6	7	5	4	1	0	7	4
hsa-miR-3934-3p	hsa-mir-3934	tgctcaggttgcacagctggga	0	4	7	8	2	5	2	0
hsa-miR-3935	hsa-mir-3935	tgtagatacgagcaccagccac	1	0	4	4	7	3	0	0
hsa-miR-3936	hsa-mir-3936	taaggggtgtatggcagatgca	1	0	0	0	1	0	1	1
hsa-miR-3937	hsa-mir-3937	acaggcggctgtagcaatggggg	0	3	0	1	0	0	0	3
hsa-miR-3938	hsa-mir-3938	aattcccttgtagataacccgg	4	0	6	1	0	2	1	0
hsa-miR-548y	hsa-mir-548y	aaaagtaatcactgtttttgcc	1022	581	489	592	423	304	603	404
hsa-miR-3939	hsa-mir-3939	tacgcgcagaccacaggatgtc	23	22	10	12	9	7	11	11
hsa-miR-3940-5p	hsa-mir-3940	gtgggttggggcgggctctg	19	8	4	10	6	6	10	6
hsa-miR-3940-3p	hsa-mir-3940	cagcccggatcccagcccactt	187	81	73	80	92	51	119	66
hsa-miR-3941	hsa-mir-3941	ttacacacaactgaggatcata	3	2	3	1	2	6	0	1
hsa-miR-3942-5p	hsa-mir-3942	aagcaatactgttacctgaaat	11	11	10	12	9	4	6	5
hsa-miR-3942-3p	hsa-mir-3942	tttcagataacagtattacat	5	6	3	3	9	1	1	7
hsa-miR-3943	hsa-mir-3943	tagcccccaggcttcacttggcg	0	3	0	0	0	0	0	1
hsa-miR-3944-5p	hsa-mir-3944	tgtgcagcaggccaaccgaga	43	98	21	70	17	29	33	46
hsa-miR-3944-3p	hsa-mir-3944	ttcgggctggcctgctgctccgg	17	17	11	18	11	19	14	10
hsa-miR-3945	hsa-mir-3945	agggcataggagagggttgatat	0	0	1	1	0	1	0	0
hsa-miR-374c-5p	hsa-mir-374c	ataatacaacctgctaagtgct	221	306	145	282	121	154	137	140
hsa-miR-374c-3p	hsa-mir-374c	cacttagcaggttgtattatat	11196	12905	4327	9804	4145	4308	4898	5797
hsa-miR-642b-5p	hsa-mir-642b	ggttccctctccaaatgtgtct	59	63	28	62	27	24	59	46
hsa-miR-642b-3p	hsa-mir-642b	agacacatttggagagggaccc	43	39	44	48	30	28	33	27
hsa-miR-550b-2-5p	hsa-mir-550b-1/hsa-mir-550b-2	atgtgcctgagggagtaagaca	1100	207	838	200	719	107	823	137
hsa-miR-550b-3p	hsa-mir-550b-1/hsa-mir-550b-2	tcttactccctcaggcactg	213	47	130	34	71	16	131	22
hsa-miR-548z	hsa-mir-548z	caaaaaccgcaattacttttgca	85	70	52	84	47	40	70	71
hsa-miR-548aa	hsa-mir-548aa-1/hsa-mir-548aa-2	aaaaaccacaattacttttgcacca	729	663	350	506	282	273	466	360
hsa-miR-548o-5p	hsa-mir-548o-2	aaaagtaattgcggtttttgcc	87	63	58	63	40	34	67	51
hsa-miR-1268b	hsa-mir-1268b	cgggcgtggtggtgggggtg	411	285	157	271	114	129	161	162
hsa-miR-378e	hsa-mir-378e	actggacttggagtcagga	2	10	4	2	0	2	5	3
hsa-miR-548ab	hsa-mir-548ab	aaaagtaattgtggattttgct	14	9	14	9	18	9	11	7
hsa-miR-4417	hsa-mir-4417	ggtgggcttcccggaggg	5	5	3	6	1	3	6	0
hsa-miR-4418	hsa-mir-4418	cactgcaggactcagcag	1	2	6	1	9	0	0	0
hsa-miR-4419a	hsa-mir-4419a	tgagggaggagactgca	113	51	71	58	60	35	128	50
hsa-miR-378f	hsa-mir-378f	actggacttggagccagaag	8	23	7	19	5	5	5	13
hsa-miR-4420	hsa-mir-4420	gtcactgatgtctgtagctgag	1	1	0	0	0	0	0	2
hsa-miR-4421	hsa-mir-4421	acctgtctgtggaaaggagcta	3	8	4	6	10	5	2	2
hsa-miR-4422	hsa-mir-4422	aaaagcatcaggaagtaccca	17	15	2	7	4	16	11	12
hsa-miR-4423-5p	hsa-mir-4423	agttgcctttttgttcccatgc	2	2	0	0	0	1	0	1
hsa-miR-4423-3p	hsa-mir-4423	ataggcaccaaaaagcaacaa	0	5	440	32	369	18	11	27
hsa-miR-378g	hsa-mir-378g	actgggcttggagtcagaag	8	8	1	4	5	10	9	4
hsa-miR-548ac	hsa-mir-548ac	caaaaaccggcaattacttttg	13	22	9	17	10	10	9	9
hsa-miR-4424	hsa-mir-4424	agagttaactcaaaatggacta	3	1	4	2	7	5	2	2
hsa-miR-4425	hsa-mir-4425	tgttgggattcagcaggaccat	1	0	0	1	1	1	2	1
hsa-miR-4426	hsa-mir-4426	gaagatggacgtacttt	1	3	1	1	0	1	2	2
hsa-miR-4427	hsa-mir-4427	tctgaatagagtctgaagagt	1	0	1	0	1	1	0	0
hsa-miR-4428	hsa-mir-4428	caaggagacgggaacatggagc	1	1	0	1	0	0	0	0
hsa-miR-4429	hsa-mir-4429	aaaagctgggctgagaggcg	483	378	301	356	216	184	388	203
hsa-miR-4430	hsa-mir-4430	aggctggagtgagcggag	26	22	32	21	16	19	37	22
hsa-miR-548ad-5p	hsa-mir-548ad	aaaagtaattgtggtttttg	254	159	155	175	124	98	199	99
hsa-miR-548ad-3p	hsa-mir-548ad	gaaaacgacaatgacttttgca	1	0	1	1	0	0	0	2
hsa-miR-4431	hsa-mir-4431	gcgactctgaaaactagaaggt	0	0	2	3	0	1	2	1
hsa-miR-4432	hsa-mir-4432	aaagactctgcaagatgcct	0	0	0	0	0	0	1	0
hsa-miR-4433a-5p	hsa-mir-4433a	cgtcccaccccccactcctgt	1	2	1	4	0	0	0	1
hsa-miR-4433a-3p	hsa-mir-4433a	acaggagtgggggtgggacat	1	4	6	9	11	3	2	3
hsa-miR-4434	hsa-mir-4434	aggagaagtaaagtagaa	0	0	2	4	7	2	3	3
hsa-miR-4435	hsa-mir-4435-1/hsa-mir-4435-2	atggccagagctcacacagagg	12	0	1	2	3	2	8	1
hsa-miR-4436a	hsa-mir-4436a	gcaggacaggcagaagtggat	2	2	0	2	0	1	0	0
hsa-miR-4437	hsa-mir-4437	tgggctcagggtacaaaggtt	0	0	0	0	1	0	0	0
hsa-miR-548ae-3p	hsa-mir-548ae-1/hsa-mir-548ae-2	caaaaactgcaattactttca	82	96	68	80	35	34	81	55
hsa-miR-548ae-5p	hsa-mir-548ae-2	aaaagtaattgtggtttttg	184	132	127	144	80	76	115	91
hsa-miR-4438	hsa-mir-4438	cacaggcttagaaaagacagt	1	0	1	4	2	3	0	0
hsa-miR-4439	hsa-mir-4439	gtgactgataccttggaggcat	0	0	2	1	4	2	1	1
hsa-miR-4440	hsa-mir-4440	tgtcgtggggcttgctggcttg	54	124	46	64	32	57	67	73
hsa-miR-4441	hsa-mir-4441	acagggaggagattgta	2	1	1	0	1	2	0	0
hsa-miR-4442	hsa-mir-4442	gccggacaagagggagg	0	1	1	5	0	0	0	0
hsa-miR-4443	hsa-mir-4443	ttggaggcgtgggtttt	31	92	14	68	19	52	16	69
hsa-miR-4444	hsa-mir-4444-1/hsa-mir-4444-2	ctcgagttggaagaggcg	2	2	3	4	3	1	4	8
hsa-miR-4445-5p	hsa-mir-4445	agattgtttcttttgccgtgca	5	3	3	2	3	2	1	1
hsa-miR-4445-3p	hsa-mir-4445	cacggcaaaagaaacaatcca	2	2	4	7	1	4	1	3
hsa-miR-4446-5p	hsa-mir-4446	atttccctgccattcccttggc	2	2	1	0	0	0	1	1
hsa-miR-4446-3p	hsa-mir-4446	cagggctggcagtgacatgggt	1	4	1	0	0	0	0	1
hsa-miR-4447	hsa-mir-4447	ggtgggggctgttgttt	211	274	189	340	136	153	151	259
hsa-miR-4448	hsa-mir-4448	ggctccttggtctaggggta	12	4	11	8	2	5	14	1
hsa-miR-4449	hsa-mir-4449	cgtcccggggctgcgcgaggca	10	20	12	27	8	24	10	18
hsa-miR-548ag	hsa-mir-548ag-1/hsa-mir-548ag-2	aaaggtaattgtggtttctgc	4	2	4	7	4	6	4	4
hsa-miR-4450	hsa-mir-4450	tggggatttggagaagtggtga	0	0	3	4	5	1	0	0
hsa-miR-548ah-5p	hsa-mir-548ah	aaaagtgattgcagtgtttg	2	0	0	5	3	3	0	1
hsa-miR-548ah-3p	hsa-mir-548ah	caaaaactgcagttacttttgc	16	20	11	20	13	9	21	19
hsa-miR-4451	hsa-mir-4451	tggtagagctgaggaca	41	18	16	33	21	10	20	14
hsa-miR-4452	hsa-mir-4452	ttgaattcttggccttaagtgat	3	3	1	1	0	2	0	0
hsa-miR-4453	hsa-mir-4453	gagcttggtctgtagcggtt	0	0	0	2	0	0	0	0
hsa-miR-4454	hsa-mir-4454	ggatccgagtcacggcacca	740	4186	626	3454	771	2851	834	3788
hsa-miR-4455	hsa-mir-4455	agggtgtgtgtgttttt	828	616	689	832	698	242	384	325
hsa-miR-4456	hsa-mir-4456	cctggtggcttcctttt	12	70	10	47	11	33	4	41
hsa-miR-4457	hsa-mir-4457	tcacaaggtattgactggcgta	2	0	2	0	2	0	6	1
hsa-miR-4458	hsa-mir-4458	agaggtaggtgtggaagaa	19	5	17	7	4	7	17	5
hsa-miR-4459	hsa-mir-4459	ccaggaggcggaggaggtggag	126	86	107	73	49	101	230	87
hsa-miR-4460	hsa-mir-4460	atagtggttgtgaatttacctt	0	1	1	5	2	3	1	3
hsa-miR-4461	hsa-mir-4461	gattgagactagtagggctaggc	184	323	88	229	49	160	133	198
hsa-miR-378h	hsa-mir-378h	actggacttggtgtcagatgg	0	0	14	4	6	4	2	1
hsa-miR-3135b	hsa-mir-3135b	ggctggagcgagtgcagtggtg	219	350	285	522	142	485	210	325
hsa-miR-4462	hsa-mir-4462	tgacacggagggtggcttgggaa	0	0	0	0	0	0	0	0
hsa-miR-4463	hsa-mir-4463	gagactggggtggggcc	17	16	24	16	30	14	9	11
hsa-miR-4464	hsa-mir-4464	aaggtttggatagatgcaata	1	0	0	0	2	1	2	1
hsa-miR-548ai	hsa-mir-548ai	aaaggtaattgcagtttttccc	119	122	78	97	49	70	90	80
hsa-miR-548aj-3p	hsa-mir-548aj-1/hsa-mir-548aj-2	taaaaactgcaattactttta	21	14	18	37	8	10	15	15
hsa-miR-548aj-5p	hsa-mir-548aj-2	tgcaaaagtaattgcagtttttg	58	62	34	53	26	37	35	51
hsa-miR-4465	hsa-mir-4465	ctcaagtagtctgaccagggga	5	2	3	4	3	1	2	2
hsa-miR-4466	hsa-mir-4466	gggtgcgggccggcgggg	133	80	148	158	107	130	180	105
hsa-miR-4467	hsa-mir-4467	tggcggcggtagttatgggctt	118	65	68	80	45	36	137	62
hsa-miR-4468	hsa-mir-4468	agagcagaaggatgagat	0	1	0	0	0	0	0	0
hsa-miR-4469	hsa-mir-4469	gctccctctagggtcgctcgga	2	0	0	1	0	0	0	0
hsa-miR-4470	hsa-mir-4470	tggcaaacgtggaagccgaga	3	2	2	4	0	2	0	3
hsa-miR-4471	hsa-mir-4471	tgggaacttagtagaggtttaa	0	1	1	2	1	0	0	1
hsa-miR-4472	hsa-mir-4472-1/hsa-mir-4472-2	ggtggggggtgttgtttt	2617	4583	680	3322	800	1863	1285	1850
hsa-miR-4473	hsa-mir-4473	ctagtgctctccgttacaagta	26	75	7	103	7	31	9	86
hsa-miR-4474-5p	hsa-mir-4474	ttagtctcatgatcagacaca	1	3	4	5	6	11	12	4
hsa-miR-4474-3p	hsa-mir-4474	ttgtggctggtcatgaggctaa	0	10	0	13	0	7	2	5
hsa-miR-4475	hsa-mir-4475	caagggaccaagcattcattat	0	0	0	0	0	1	1	0
hsa-miR-4476	hsa-mir-4476	caggaaggatttagggacaggc	1	1	0	0	0	0	0	0
hsa-miR-4477a	hsa-mir-4477a	ctattaaggacatttgtgattc	0	1	3	0	4	1	0	0
hsa-miR-4477b	hsa-mir-4477b	attaaggacatttgtgattgat	3	0	0	1	3	1	2	1
hsa-miR-4478	hsa-mir-4478	gaggctgagctgaggag	0	2	2	1	2	0	1	1
hsa-miR-3689c	hsa-mir-3689c	ctgggaggtgtgatattgtggt	0	0	0	0	0	0	0	0
hsa-miR-3689d	hsa-mir-3689d-1/hsa-mir-3689d-2	gggaggtgtgatctcacactcg	0	0	0	0	0	0	0	0
hsa-miR-3689e	hsa-mir-3689e	tgtgatatcatggttcctggga	0	1	0	1	0	0	0	0
hsa-miR-3689f	hsa-mir-3689f	tgtgatatcgtgcttcctggga	0	0	0	0	0	0	0	0
hsa-miR-4479	hsa-mir-4479	cgcgcggccgtgctcggagcag	2	12	3	2	0	0	4	1
hsa-miR-3155b	hsa-mir-3155b	ccaggctctgcagtggga	0	4	0	3	0	1	0	1
hsa-miR-548ak	hsa-mir-548ak	aaaagtaactgcggtttttga	4	12	4	10	7	8	7	13
hsa-miR-4480	hsa-mir-4480	agccaagtggaagttacttta	1	0	2	2	4	1	0	0
hsa-miR-4481	hsa-mir-4481	ggagtgggctggtggtt	1	3	4	0	0	0	0	0
hsa-miR-4482-5p	hsa-mir-4482	aacccagtgggctatggaaatg	1	1	6	1	8	0	2	0
hsa-miR-4482-3p	hsa-mir-4482	tttctatttctcagtggggctc	0	0	2	2	0	1	3	1
hsa-miR-4483	hsa-mir-4483	ggggtggtctgttgttg	186	177	200	257	101	125	116	201
hsa-miR-4484	hsa-mir-4484	aaaaggcgggagaagcccca	76	137	40	85	33	57	68	68
hsa-miR-4485-5p	hsa-mir-4485	accgcctgcccagtga	221	205	47	69	15	70	110	86
hsa-miR-4485-3p	hsa-mir-4485	taacggccgcggtaccctaa	829	630	181	287	98	288	375	337
hsa-miR-4486	hsa-mir-4486	gctgggcgaggctggca	0	0	0	0	0	0	0	0
hsa-miR-4487	hsa-mir-4487	agagctggctgaagggcag	0	0	0	2	0	0	0	0
hsa-miR-4488	hsa-mir-4488	agggggcgggctccggcg	26	7	19	11	8	20	20	8
hsa-miR-4489	hsa-mir-4489	tggggctagtgatgcaggacg	0	1	0	0	2	0	0	1
hsa-miR-548al	hsa-mir-548al	aacggcaatgacttttgtacca	10	15	10	7	1	9	11	4
hsa-miR-4490	hsa-mir-4490	tctggtaagagatttgggcata	0	0	1	0	1	2	1	2
hsa-miR-4491	hsa-mir-4491	aatgtggactggtgtgaccaaa	0	0	0	0	0	0	0	1
hsa-miR-4492	hsa-mir-4492	ggggctgggcgcgcgcc	4	6	18	11	5	23	20	4
hsa-miR-4493	hsa-mir-4493	agaaggcctttccatctctgt	0	2	0	1	0	0	0	0
hsa-miR-4494	hsa-mir-4494	ccagactgtggctgaccagagg	1	0	1	1	6	0	2	1
hsa-miR-4495	hsa-mir-4495	aatgtaaacaggctttttgct	2	0	3	1	5	2	2	0
hsa-miR-4496	hsa-mir-4496	gaggaaactgaagctgagaggg	4	4	2	6	0	1	6	0
hsa-miR-4497	hsa-mir-4497	ctccgggacggctgggc	8	11	24	17	21	43	28	14
hsa-miR-4498	hsa-mir-4498	tgggctggcagggcaagtgctg	5	2	4	7	6	8	6	4
hsa-miR-4419b	hsa-mir-4419b	gaggctgaaggaagatgg	13	10	5	8	7	5	8	4
hsa-miR-4499	hsa-mir-4499	aagactgagaggaggga	3	0	0	1	0	2	0	1
hsa-miR-4500	hsa-mir-4500	tgaggtagtagtttctt	0	1	0	0	1	0	0	1
hsa-miR-4501	hsa-mir-4501	tatgtgacctcggatgaatca	0	0	3	1	1	0	0	0
hsa-miR-4502	hsa-mir-4502	gctgatgatgatggtgctgaag	125	192	37	159	35	93	63	92
hsa-miR-4503	hsa-mir-4503	tttaagcaggaaatagaattta	1	0	11	3	27	3	4	1
hsa-miR-4504	hsa-mir-4504	tgtgacaatagagatgaacatg	10	4	2	8	2	11	4	5
hsa-miR-4505	hsa-mir-4505	aggctgggctgggacgga	0	0	0	0	0	1	0	1
hsa-miR-4506	hsa-mir-4506	aaatgggtggtctgaggcaa	1	0	2	1	1	0	0	0
hsa-miR-2392	hsa-mir-2392	taggatgggggtgagaggtg	34	40	9	42	12	23	20	23
hsa-miR-4507	hsa-mir-4507	ctgggttgggctgggctggg	0	0	0	1	0	0	0	0
hsa-miR-4508	hsa-mir-4508	gcggggctgggcgcgcg	51	47	48	39	23	39	33	32
hsa-miR-4509	hsa-mir-4509-1/hsa-mir-4509-2/hsa-mir-4509-3	actaaaggatatagaaggtttt	1	1	2	1	8	0	2	1
hsa-miR-4510	hsa-mir-4510	tgagggagtaggatgtatggtt	0	0	0	1	0	0	1	1
hsa-miR-4511	hsa-mir-4511	gaagaactgttgcatttgccct	44	15	27	13	42	14	21	12
hsa-miR-4512	hsa-mir-4512	cagggcctcactgtatcgccca	12	16	12	10	3	7	14	6
hsa-miR-4513	hsa-mir-4513	agactgacggctggaggcccat	3	1	2	0	0	2	1	1
hsa-miR-4514	hsa-mir-4514	acaggcaggattggggaa	1	7	6	3	0	6	1	5
hsa-miR-4515	hsa-mir-4515	aggactggactcccggcagccc	0	4	2	5	1	1	0	3
hsa-miR-4516	hsa-mir-4516	gggagaagggtcggggc	8	12	89	15	33	52	206	48
hsa-miR-4517	hsa-mir-4517	aaatatgatgaaactcacagctgag	16	5	16	15	12	11	27	9
hsa-miR-4518	hsa-mir-4518	gctcagggatgataactgtgctgaga	3	5	3	16	0	8	5	7
hsa-miR-4519	hsa-mir-4519	cagcagtgcgcagggctg	0	0	2	0	1	0	1	2
hsa-miR-4520-5p	hsa-mir-4520-1/hsa-mir-4520-2	cctgcgtgttttctgtccaa	0	0	15	6	14	5	0	3
hsa-miR-4520-3p	hsa-mir-4520-1	ttggacagaaaacacgcaggaa	0	0	1	0	1	0	0	0
hsa-miR-4521	hsa-mir-4521	gctaaggaagtcctgtgctcag	28168	18604	22223	23106	12180	11220	32100	21963
hsa-miR-1269b	hsa-mir-1269b	ctggactgagccatgctactgg	1383	2474	840	2982	632	1471	924	1873
hsa-miR-4522	hsa-mir-4522	tgactctgcctgtaggccggt	0	0	0	0	1	1	0	1
hsa-miR-4523	hsa-mir-4523	gaccgagagggcctcggctgt	28	29	10	37	9	18	27	33
hsa-miR-4524a-5p	hsa-mir-4524a	atagcagcatgaacctgtctca	2	4	9	4	16	2	1	6
hsa-miR-4524a-3p	hsa-mir-4524a	tgagacaggcttatgctgctat	17	15	6	20	10	6	11	13
hsa-miR-4525	hsa-mir-4525	ggggggatgtgcatgctggtt	7	4	0	2	4	8	2	4
hsa-miR-4526	hsa-mir-4526	gctgacagcagggctggccgct	1	15	0	9	3	4	0	10
hsa-miR-4527	hsa-mir-4527	tggtctgcaaagagatgactgt	0	1	3	1	3	2	0	0
hsa-miR-4528	hsa-mir-4528	tcattatatgtatgatctggac	2	0	4	1	3	1	0	1
hsa-miR-4529-5p	hsa-mir-4529	aggccatcagcagtccaatgaa	1	0	0	0	0	0	1	0
hsa-miR-4529-3p	hsa-mir-4529	attggactgctgatggcccgt	0	0	0	1	0	0	2	0
hsa-miR-4530	hsa-mir-4530	cccagcaggacgggagcg	0	4	1	0	0	1	4	1
hsa-miR-4531	hsa-mir-4531	atggagaaggcttctga	2	5	2	1	1	1	3	1
hsa-miR-4532	hsa-mir-4532	ccccggggagcccggcg	15	8	43	23	19	55	74	14
hsa-miR-4533	hsa-mir-4533	tggaaggaggttgccggacgct	3	4	2	6	5	2	0	3
hsa-miR-4534	hsa-mir-4534	ggatggaggaggggtct	3	1	1	2	1	2	2	4
hsa-miR-378i	hsa-mir-378i	actggactaggagtcagaagg	142	164	98	330	150	158	167	285
hsa-miR-4535	hsa-mir-4535	gtggacctggctgggac	0	0	2	1	0	2	0	0
hsa-miR-548am-5p	hsa-mir-548am	aaaagtaattgcggtttttgcc	54	57	18	59	23	26	45	30
hsa-miR-548am-3p	hsa-mir-548am	caaaaactgcagttacttttgt	18	22	24	18	18	14	21	19
hsa-miR-1587	hsa-mir-1587	ttgggctgggctgggttggg	1	4	3	2	2	0	0	1
hsa-miR-4536-5p	hsa-mir-4536-1/hsa-mir-4536-2	tgtggtagatatatgcacgat	0	0	1	1	2	0	0	0
hsa-miR-4536-3p	hsa-mir-4536-1/hsa-mir-4536-2	tcgtgcatatatctaccacat	1	1	1	0	0	0	0	2
hsa-miR-548an	hsa-mir-548an	aaaaggcattgtggtttttg	4	3	2	4	3	3	2	2
hsa-miR-4537	hsa-mir-4537	tgagccgagctgagcttagctg	0	1	0	0	1	0	0	1
hsa-miR-4538	hsa-mir-4538	gagcttggatgagctgggctga	2	0	1	2	0	1	2	0
hsa-miR-4539	hsa-mir-4539	gctgaactgggctgagctgggc	1	0	0	1	0	0	0	0
hsa-miR-4540	hsa-mir-4540	ttagtcctgcctgtaggttta	1	0	1	1	1	0	0	0
hsa-miR-3960	hsa-mir-3960	ggcggcggcggaggcggggg	74	67	100	84	55	99	184	73
hsa-miR-3972	hsa-mir-3972	ctgccagccccgttccagggca	1	0	1	1	0	2	4	0
hsa-miR-3973	hsa-mir-3973	acaaagtacagcattagccttag	3	1	2	6	4	2	2	0
hsa-miR-3974	hsa-mir-3974	aaaggtcattgtaaggttaatgc	0	0	0	1	0	0	0	0
hsa-miR-3975	hsa-mir-3975	tgaggctaatgcactacttcac	3	1	1	2	1	0	1	1
hsa-miR-3976	hsa-mir-3976	tatagagagcaggaagattaatgt	11	5	4	16	8	8	7	4
hsa-miR-3977	hsa-mir-3977	gtgcttcatcgtaattaacctta	0	0	1	0	0	0	1	0
hsa-miR-3978	hsa-mir-3978	gtggaaagcatgcatccagggtgt	1	0	0	0	0	0	1	0
hsa-miR-4632-5p	hsa-mir-4632	gagggcagcgtgggtgtggcgga	2	3	2	1	0	0	2	1
hsa-miR-4632-3p	hsa-mir-4632	tgccgccctctcgctgctctag	0	2	0	0	0	0	1	1
hsa-miR-4633-5p	hsa-mir-4633	atatgcctggctagctcctc	0	0	0	0	0	0	0	0
hsa-miR-4633-3p	hsa-mir-4633	aggagctagccaggcatatgca	0	0	6	1	0	1	0	0
hsa-miR-4634	hsa-mir-4634	cggcgcgaccggcccgggg	1	9	7	14	19	55	24	4
hsa-miR-4635	hsa-mir-4635	tcttgaagtcagaacccgcaa	1	0	16	3	8	3	2	0
hsa-miR-4636	hsa-mir-4636	aactcgtgttcaaagcctttag	1	0	0	2	1	0	0	0
hsa-miR-4637	hsa-mir-4637	tactaactgcagattcaagtga	4	3	3	3	2	0	0	6
hsa-miR-4638-5p	hsa-mir-4638	actcggctgcggtggacaagt	1	0	1	0	0	1	0	2
hsa-miR-4638-3p	hsa-mir-4638	cctggacaccgctcagccggccg	4	13	0	5	2	3	2	3
hsa-miR-4639-5p	hsa-mir-4639	ttgctaagtaggctgagattga	0	0	1	0	1	0	1	1
hsa-miR-4639-3p	hsa-mir-4639	tcactctcaccttgctttgc	0	0	2	0	0	0	0	1
hsa-miR-4640-5p	hsa-mir-4640	tgggccagggagcagctggtggg	0	3	4	5	3	1	3	0
hsa-miR-4640-3p	hsa-mir-4640	caccccctgtttcctggcccac	6	9	0	8	0	1	2	1
hsa-miR-4641	hsa-mir-4641	tgcccatgccatacttttgcctca	2	2	2	4	1	0	0	2
hsa-miR-4642	hsa-mir-4642	atggcatcgtcccctggtggct	5	2	3	8	7	4	1	3
hsa-miR-4643	hsa-mir-4643	gacacatgaccataaatgctaa	5	70	0	43	1	27	1	39
hsa-miR-4644	hsa-mir-4644	tggagagagaaaagagacagaag	3	2	4	4	1	2	5	3
hsa-miR-4645-5p	hsa-mir-4645	accaggcaagaaatattgt	2	0	7	1	3	2	3	0
hsa-miR-4645-3p	hsa-mir-4645	agacagtagttcttgcctggtt	7	1	10	1	9	0	9	1
hsa-miR-4646-5p	hsa-mir-4646	actgggaagaggagctgaggga	3	1	2	2	0	1	2	2
hsa-miR-4646-3p	hsa-mir-4646	attgtccctctcccttcccag	4	1	0	1	0	1	4	5
hsa-miR-4647	hsa-mir-4647	gaagatggtgctgtgctgaggaa	1	2	1	5	9	5	1	5
hsa-miR-4648	hsa-mir-4648	tgtgggactgcaaatgggag	0	0	2	4	4	1	1	0
hsa-miR-4649-5p	hsa-mir-4649	tgggcgaggggtgggctctcagag	1	1	0	4	1	0	0	1
hsa-miR-4649-3p	hsa-mir-4649	tctgaggcctgcctctcccca	1	0	0	0	2	0	0	0
hsa-miR-4650-5p	hsa-mir-4650-1/hsa-mir-4650-2	tcaggcctctttctacctt	3	1	5	1	0	0	1	2
hsa-miR-4650-3p	hsa-mir-4650-1/hsa-mir-4650-2	aggtagaatgaggcctgacat	4	0	4	2	3	2	3	2
hsa-miR-4651	hsa-mir-4651	cggggtgggtgaggtcgggc	5	2	0	0	2	3	7	2
hsa-miR-4652-5p	hsa-mir-4652	aggggactggttaatagaacta	26	32	14	30	9	18	23	19
hsa-miR-4652-3p	hsa-mir-4652	gttctgttaacccatcccctca	50	46	34	59	38	24	38	38
hsa-miR-4653-5p	hsa-mir-4653	tctctgagcaaggcttaacacc	6	6	2	4	0	1	1	2
hsa-miR-4653-3p	hsa-mir-4653	tggagttaagggttgcttggaga	5	0	8	1	8	2	0	1
hsa-miR-4654	hsa-mir-4654	tgtgggatctggaggcatctgg	3	7	1	5	2	4	0	4
hsa-miR-4655-5p	hsa-mir-4655	caccggggatggcagagggtcg	10	11	7	12	6	8	5	4
hsa-miR-4655-3p	hsa-mir-4655	accctcgtcaggtccccgggg	1	3	1	0	1	1	3	0
hsa-miR-4656	hsa-mir-4656	tgggctgagggcaggaggcctgt	4	0	2	1	0	1	1	3
hsa-miR-4657	hsa-mir-4657	aatgtggaagtggtctgaggcat	0	0	0	0	0	0	0	0
hsa-miR-4658	hsa-mir-4658	gtgagtgtggatcctggaggaat	1	0	0	0	0	0	1	0
hsa-miR-4659a-5p	hsa-mir-4659a	ctgccatgtctaagaagaaaac	2	0	1	2	2	2	2	1
hsa-miR-4659a-3p	hsa-mir-4659a	tttcttcttagacatggcaacg	2	7	10	1	2	2	0	2
hsa-miR-4660	hsa-mir-4660	tgcagctctggtggaaaatggag	13	15	7	28	9	10	22	9
hsa-miR-4661-5p	hsa-mir-4661	aactagctctgtggatcctgac	70	83	24	68	15	40	29	69
hsa-miR-4661-3p	hsa-mir-4661	caggatccacagagctagtcca	4	13	3	12	0	4	3	6
hsa-miR-4662a-5p	hsa-mir-4662a	ttagccaattgtccatctttag	0	1	0	0	3	1	0	0
hsa-miR-4662a-3p	hsa-mir-4662a	aaagatagacaattggctaaat	1	0	3	3	2	1	1	0
hsa-miR-4659b-5p	hsa-mir-4659b	ttgccatgtctaagaagaa	0	3	9	0	4	3	1	4
hsa-miR-4659b-3p	hsa-mir-4659b	tttcttcttagacatggcagct	0	2	1	0	0	2	1	0
hsa-miR-4663	hsa-mir-4663	agctgagctccatggacgtgcagt	0	4	2	2	0	1	2	1
hsa-miR-4662b	hsa-mir-4662b	aaagatggacaattggctaaat	0	0	1	2	6	1	0	0
hsa-miR-4664-5p	hsa-mir-4664	tggggtgcccactccgcaagtt	47	68	6	46	23	40	35	26
hsa-miR-4664-3p	hsa-mir-4664	cttccggtctgtgagccccgtc	1	1	2	7	2	5	6	8
hsa-miR-4665-5p	hsa-mir-4665	ctgggggacgcgtgagcgcgagc	5	3	2	6	2	2	2	5
hsa-miR-4665-3p	hsa-mir-4665	ctcggccgcggcgcgtagcccccgcc	10	10	7	7	5	9	5	11
hsa-miR-4666a-5p	hsa-mir-4666a	atacatgtcagattgtatgcc	1	3	3	1	4	1	1	1
hsa-miR-4666a-3p	hsa-mir-4666a	catacaatctgacatgtattt	0	1	1	0	2	0	0	1
hsa-miR-4667-5p	hsa-mir-4667	actggggagcagaaggagaacc	3	2	4	6	6	5	2	4
hsa-miR-4667-3p	hsa-mir-4667	tccctccttctgtccccacag	3	4	0	3	1	1	3	1
hsa-miR-4668-5p	hsa-mir-4668	agggaaaaaaaaaaggatttgtc	6	9	6	6	5	4	1	3
hsa-miR-4668-3p	hsa-mir-4668	gaaaatcctttttgtttttccag	4	2	6	3	10	11	3	1
hsa-miR-219b-5p	hsa-mir-219b	agatgtccagccacaattctcg	51	60	23	35	18	24	38	36
hsa-miR-219b-3p	hsa-mir-219b	agaattgcgtttggacaatcagt	7	7	2	5	4	5	4	8
hsa-miR-4669	hsa-mir-4669	tgtgtccgggaagtggaggagg	1	1	2	0	0	4	0	0
hsa-miR-4670-5p	hsa-mir-4670	aagcgaccatgatgtaacttca	3	7	3	3	1	1	2	0
hsa-miR-4670-3p	hsa-mir-4670	tgaagttacatcatggtcgctt	5	3	4	3	1	0	4	4
hsa-miR-4671-5p	hsa-mir-4671	accgaagactgtgcgctaatct	0	0	0	0	0	0	0	0
hsa-miR-4671-3p	hsa-mir-4671	ttagtgcatagtctttggtct	0	0	0	0	0	0	1	0
hsa-miR-4672	hsa-mir-4672	ttacacagctggacagaggca	2	8	4	7	0	2	2	1
hsa-miR-4673	hsa-mir-4673	tccaggcaggagccggactgga	2	1	0	1	0	1	0	1
hsa-miR-4674	hsa-mir-4674	ctgggctcgggacgcgcggct	5	5	7	6	3	4	5	2
hsa-miR-4675	hsa-mir-4675	ggggctgtgattgaccagcagg	1	2	4	1	3	2	1	1
hsa-miR-4676-5p	hsa-mir-4676	gagccagtggtgagacagtga	33	17	15	7	12	3	25	11
hsa-miR-4676-3p	hsa-mir-4676	cactgtttcaccactggctctt	31	15	21	15	27	1	19	5
hsa-miR-4677-5p	hsa-mir-4677	ttgttctttggtctttcagcca	10	10	21	14	28	11	4	5
hsa-miR-4677-3p	hsa-mir-4677	tctgtgagaccaaagaactact	63	45	38	31	25	17	25	17
hsa-miR-4678	hsa-mir-4678	aaggtattgttcagacttatga	1	0	3	1	2	1	2	0
hsa-miR-4679	hsa-mir-4679-1/hsa-mir-4679-2	tctgtgatagagattctttgct	0	1	5	6	4	1	2	3
hsa-miR-4680-5p	hsa-mir-4680	agaactcttgcagtcttagatgt	92	126	68	155	38	80	54	95
hsa-miR-4680-3p	hsa-mir-4680	tctgaattgtaagagttgtta	2	0	1	7	1	0	0	0
hsa-miR-4681	hsa-mir-4681	aacgggaatgcaggctgtatct	1	2	1	0	3	1	0	1
hsa-miR-4682	hsa-mir-4682	tctgagttcctggagcctggtct	1	2	2	3	3	4	2	4
hsa-miR-4683	hsa-mir-4683	tggagatccagtgctcgcccgat	23	6	14	7	11	2	17	6
hsa-miR-4684-5p	hsa-mir-4684	ctctctactgacttgcaacata	2	2	0	2	1	1	0	2
hsa-miR-4684-3p	hsa-mir-4684	tgttgcaagtcggtggagacgt	0	9	1	6	1	5	0	9
hsa-miR-4685-5p	hsa-mir-4685	cccagggcttggagtggggcaaggtt	0	1	0	4	2	1	1	2
hsa-miR-4685-3p	hsa-mir-4685	tctcccttcctgccctggctag	15	25	14	19	21	5	4	10
hsa-miR-4686	hsa-mir-4686	tatctgctgggctttctggtgtt	1	2	3	1	0	0	3	0
hsa-miR-4687-5p	hsa-mir-4687	cagccctcctcccgcacccaaa	9	1	7	3	6	6	6	5
hsa-miR-4687-3p	hsa-mir-4687	tggctgttggagggggcaggc	6	4	6	4	9	6	8	9
hsa-miR-1343-5p	hsa-mir-1343	tggggagcggcccccgggtggg	14	10	24	11	14	15	20	9
hsa-miR-1343-3p	hsa-mir-1343	ctcctggggcccgcactctcgc	72	54	20	43	26	11	34	24
hsa-miR-4688	hsa-mir-4688	taggggcagcagaggacctggg	1	2	0	0	2	1	3	4
hsa-miR-4689	hsa-mir-4689	ttgaggagacatggtgggggcc	8	4	12	8	3	6	3	5
hsa-miR-4690-5p	hsa-mir-4690	gagcaggcgaggctgggctgaa	4	1	1	2	0	0	2	2
hsa-miR-4690-3p	hsa-mir-4690	gcagcccagctgaggcctctg	6	8	7	7	2	5	3	5
hsa-miR-4691-5p	hsa-mir-4691	gtcctccaggccatgagctgcgg	4	0	2	1	1	0	2	2
hsa-miR-4691-3p	hsa-mir-4691	ccagccacggactgagagtgcat	0	1	2	5	1	1	0	0
hsa-miR-4692	hsa-mir-4692	tcaggcagtgtgggtatcagat	0	1	0	2	0	2	1	1
hsa-miR-4693-5p	hsa-mir-4693	atactgtgaatttcactgtcaca	0	0	25	14	25	14	6	5
hsa-miR-4693-3p	hsa-mir-4693	tgagagtggaattcacagtattt	0	2	0	1	1	1	0	2
hsa-miR-4694-5p	hsa-mir-4694	aggtgttatcctatccatttgc	3	1	0	0	0	0	0	2
hsa-miR-4694-3p	hsa-mir-4694	caaatggacaggataacacct	0	0	28	10	32	2	3	5
hsa-miR-4695-5p	hsa-mir-4695	caggaggcagtgggcgagcagg	0	2	0	0	2	1	4	1
hsa-miR-4695-3p	hsa-mir-4695	tgatctcaccgctgcctccttc	61	29	108	65	87	29	50	24
hsa-miR-4696	hsa-mir-4696	tgcaagacggatactgtcatct	0	0	0	0	0	0	0	0
hsa-miR-4697-5p	hsa-mir-4697	agggggcgcagtcactgacgtg	0	1	0	2	0	0	0	0
hsa-miR-4697-3p	hsa-mir-4697	tgtcagtgactcctgccccttggt	1	1	0	1	0	0	1	0
hsa-miR-4698	hsa-mir-4698	tcaaaatgtagaggaagacccca	1	1	0	0	0	0	1	0
hsa-miR-4699-5p	hsa-mir-4699	agaagattgcagagtaagttcc	0	8	3	6	1	1	3	4
hsa-miR-4699-3p	hsa-mir-4699	aatttactctgcaatcttctcc	2	11	5	8	7	3	5	5
hsa-miR-4700-5p	hsa-mir-4700	tctggggatgaggacagtgtgt	13735	12079	11457	17295	9013	4635	8780	4980
hsa-miR-4700-3p	hsa-mir-4700	cacaggactgactcctcaccccagtg	1	2	2	0	0	2	4	1
hsa-miR-4701-5p	hsa-mir-4701	ttggccaccacacctacccctt	2	0	0	0	0	0	1	1
hsa-miR-4701-3p	hsa-mir-4701	atgggtgatgggtgtggtgt	5	1	1	0	0	2	2	1
hsa-miR-4703-5p	hsa-mir-4703	tagcaatacagtacaaatatagt	1	0	14	19	5	25	4	6
hsa-miR-4703-3p	hsa-mir-4703	tgtagttgtattgtattgccac	1	0	1	6	3	3	1	1
hsa-miR-4704-5p	hsa-mir-4704	gacactaggcatgtgagtgatt	282	8	162	10	118	5	197	9
hsa-miR-4704-3p	hsa-mir-4704	tcagtcacatatctagtgtcta	106	6	76	2	75	7	101	1
hsa-miR-4705	hsa-mir-4705	tcaatcacttggtaattgctgt	4	2	3	5	5	3	8	1
hsa-miR-4706	hsa-mir-4706	agcggggaggaagtgggcgctgctt	8	7	1	1	5	6	7	2
hsa-miR-4707-5p	hsa-mir-4707	gccccggcgcgggcgggttctgg	111	40	56	47	50	32	72	40
hsa-miR-4707-3p	hsa-mir-4707	agcccgccccagccgaggttct	27	28	18	22	16	7	24	9
hsa-miR-4708-5p	hsa-mir-4708	agagatgccgccttgctcctt	5	4	3	2	1	0	7	1
hsa-miR-4708-3p	hsa-mir-4708	agcaaggcggcatctctctgat	1	1	1	1	0	4	1	2
hsa-miR-4709-5p	hsa-mir-4709	acaacagtgacttgctctccaa	150	154	94	138	94	69	117	77
hsa-miR-4709-3p	hsa-mir-4709	ttgaagaggaggtgctctgtagc	0	0	0	1	0	0	1	0
hsa-miR-203b-5p	hsa-mir-203b	tagtggtcctaaacatttcaca	2	0	1	1	3	0	1	1
hsa-miR-203b-3p	hsa-mir-203b	ttgaactgttaagaaccactgga	0	0	1	0	0	0	0	1
hsa-miR-4710	hsa-mir-4710	gggtgagggcaggtggtt	0	3	0	4	0	1	0	0
hsa-miR-4711-5p	hsa-mir-4711	tgcatcaggccagaagacatgag	2	0	0	0	2	0	0	1
hsa-miR-4711-3p	hsa-mir-4711	cgtgtcttctggcttgat	0	0	0	0	1	0	0	2
hsa-miR-4712-5p	hsa-mir-4712	tccagtacaggtctctcatttc	0	2	0	2	0	1	0	3
hsa-miR-4712-3p	hsa-mir-4712	aatgagagacctgtactgtat	2	0	2	2	2	1	0	0
hsa-miR-4713-5p	hsa-mir-4713	ttctcccactaccaggctccca	67	59	59	58	46	33	47	32
hsa-miR-4713-3p	hsa-mir-4713	tgggatccagacagtgggagaa	11	8	14	10	5	2	4	5
hsa-miR-4714-5p	hsa-mir-4714	aactctgaccccttaggttgat	6	4	7	6	4	4	6	1
hsa-miR-4714-3p	hsa-mir-4714	ccaacctaggtggtcagagttg	8	4	6	6	1	6	9	7
hsa-miR-4715-5p	hsa-mir-4715	aagttggctgcagttaaggtgg	37	10	22	18	26	20	25	16
hsa-miR-4715-3p	hsa-mir-4715	gtgccaccttaactgcagccaat	2	2	9	4	17	11	3	4
hsa-miR-4716-5p	hsa-mir-4716	tccatgtttccttcccccttct	3	1	3	0	1	0	1	2
hsa-miR-4716-3p	hsa-mir-4716	aagggggaaggaaacatggaga	0	5	4	2	6	2	8	2
hsa-miR-3529-5p	hsa-mir-3529	aggtagactgggatttgttgtt	0	2	1	1	0	1	0	0
hsa-miR-3529-3p	hsa-mir-3529	aacaacaaaatcactagtcttcca	5091	5456	3365	5329	2131	3543	4990	5216
hsa-miR-4717-5p	hsa-mir-4717	taggccacagccacccatgtgt	3	3	2	3	0	0	0	2
hsa-miR-4717-3p	hsa-mir-4717	acacatgggtggctgtggcct	5	3	1	1	1	0	0	1
hsa-miR-4718	hsa-mir-4718	agctgtacctgaaaccaagca	0	1	1	0	3	1	3	1
hsa-miR-4719	hsa-mir-4719	tcacaaatctataatatgcagg	148	131	80	139	34	73	97	72
hsa-miR-4720-5p	hsa-mir-4720	cctggcatatttggtataactt	0	4	2	6	1	4	1	1
hsa-miR-4720-3p	hsa-mir-4720	tgcttaagttgtaccaagtat	0	0	1	2	1	1	0	0
hsa-miR-4721	hsa-mir-4721	tgagggctccaggtgacggtgg	7	2	1	7	2	6	5	5
hsa-miR-4722-5p	hsa-mir-4722	ggcaggagggctgtgccaggttg	2	4	4	2	2	2	1	2
hsa-miR-4722-3p	hsa-mir-4722	acctgccagcacctccctgcag	0	0	0	0	0	1	0	0
hsa-miR-4520-2-3p	hsa-mir-4520-2	tttggacagaaaacacgcaggt	0	0	8	3	16	4	1	3
hsa-miR-4723-5p	hsa-mir-4723	tgggggagccatgagataagagca	9	11	6	17	2	6	7	8
hsa-miR-4723-3p	hsa-mir-4723	ccctctctggctcctccccaaa	13	15	8	22	10	11	3	20
hsa-miR-451b	hsa-mir-451b	tagcaagagaaccattaccatt	19	131	14	154	18	82	17	70
hsa-miR-4724-5p	hsa-mir-4724	aactgaaccaggagtgagcttcg	1	0	1	0	0	0	1	0
hsa-miR-4724-3p	hsa-mir-4724	gtaccttctggttcagctagt	3	1	29	13	19	5	2	3
hsa-miR-4725-5p	hsa-mir-4725	agaccctgcagccttcccacc	41	87	17	56	15	38	15	48
hsa-miR-4725-3p	hsa-mir-4725	tggggaaggcgtcagtgtcggg	20	24	7	45	16	12	16	29
hsa-miR-4726-5p	hsa-mir-4726	agggccagaggagcctggagtgg	3	5	3	3	0	2	0	2
hsa-miR-4726-3p	hsa-mir-4726	acccaggttccctctggccgca	2	1	0	0	1	0	1	1
hsa-miR-4727-5p	hsa-mir-4727	atctgccagcttccacagtgg	0	0	5	3	2	1	1	0
hsa-miR-4727-3p	hsa-mir-4727	atagtgggaagctggcagattc	0	4	0	0	0	0	0	0
hsa-miR-4728-5p	hsa-mir-4728	tgggaggggagaggcagcaagca	10	13	6	14	8	10	5	6
hsa-miR-4728-3p	hsa-mir-4728	catgctgacctccctcctgccccag	18	14	9	26	8	14	7	14
hsa-miR-4729	hsa-mir-4729	tcatttatctgttgggaagcta	1	4	5	5	2	2	1	3
hsa-miR-4730	hsa-mir-4730	ctggcggagcccattccatgcca	6	16	2	10	0	3	2	4
hsa-miR-4731-5p	hsa-mir-4731	tgctgggggccacatgagtgtg	11	31	7	21	6	7	7	5
hsa-miR-4731-3p	hsa-mir-4731	cacacaagtggcccccaacact	3	9	0	1	3	0	0	1
hsa-miR-4732-5p	hsa-mir-4732	tgtagagcagggagcaggaagct	1	0	3	1	6	0	0	3
hsa-miR-4732-3p	hsa-mir-4732	gccctgacctgtcctgttctg	1	3	1	2	0	0	0	0
hsa-miR-4733-5p	hsa-mir-4733	aatcccaatgctagacccggtg	20	13	13	13	4	6	7	11
hsa-miR-4733-3p	hsa-mir-4733	ccaccaggtctagcattgggat	3	3	6	7	5	0	6	7
hsa-miR-4734	hsa-mir-4734	gctgcgggctgcggtcagggcg	2	3	0	2	2	3	0	3
hsa-miR-4735-5p	hsa-mir-4735	cctaatttgaacaccttcggta	14	18	8	20	3	8	5	14
hsa-miR-4735-3p	hsa-mir-4735	aaaggtgctcaaattagacat	7	13	21	17	15	10	10	5
hsa-miR-4736	hsa-mir-4736	aggcaggttatctgggctg	0	0	0	0	0	1	0	0
hsa-miR-4737	hsa-mir-4737	atgcgaggatgctgacagtg	0	0	0	1	2	3	0	1
hsa-miR-3064-5p	hsa-mir-3064	tctggctgttgtggtgtgcaa	4	5	2	12	2	5	3	1
hsa-miR-3064-3p	hsa-mir-3064	ttgccacactgcaacaccttaca	3	10	17	8	14	3	4	8
hsa-miR-4738-5p	hsa-mir-4738	accagcgcgttttcagtttcat	0	0	2	2	3	4	0	0
hsa-miR-4738-3p	hsa-mir-4738	tgaaactggagcgcctggagga	3	9	5	10	4	3	3	5
hsa-miR-4739	hsa-mir-4739	aagggaggaggagcggaggggccct	10	5	6	5	11	7	9	2
hsa-miR-4740-5p	hsa-mir-4740	aggactgatcctctcgggcagg	4	0	0	0	1	0	3	0
hsa-miR-4740-3p	hsa-mir-4740	gcccgagaggatccgtccctgc	0	0	0	0	0	0	0	0
hsa-miR-4741	hsa-mir-4741	cgggctgtccggaggggtcggct	12	7	4	8	4	3	4	12
hsa-miR-4742-5p	hsa-mir-4742	tcaggcaaagggatatttacaga	11	7	10	12	6	11	8	7
hsa-miR-4742-3p	hsa-mir-4742	tctgtattctcctttgcctgcag	40	86	16	78	21	28	21	36
hsa-miR-4743-5p	hsa-mir-4743	tggccggatgggacaggaggcat	0	0	0	1	0	0	1	1
hsa-miR-4743-3p	hsa-mir-4743	tttctgtcttttctggtccag	1	2	2	0	0	0	1	1
hsa-miR-4744	hsa-mir-4744	tctaaagactagacttcgctatg	2	0	1	0	0	0	0	0
hsa-miR-3591-5p	hsa-mir-3591	tttagtgtgataatggcgtttga	2380	7751	523	5275	800	2516	1241	2882
hsa-miR-3591-3p	hsa-mir-3591	aaacaccattgtcacactccac	34160	69991	15775	107269	14395	75239	28040	76540
hsa-miR-4745-5p	hsa-mir-4745	tgagtggggctcccgggacggcg	60	80	17	53	18	36	38	48
hsa-miR-4745-3p	hsa-mir-4745	tggcccggcgacgtctcacggtc	0	2	0	3	0	0	1	2
hsa-miR-4746-5p	hsa-mir-4746	ccggtcccaggagaacctgcaga	38	70	15	44	28	30	35	44
hsa-miR-4746-3p	hsa-mir-4746	agcggtgctcctgcgggccga	29	36	6	18	7	7	16	16
hsa-miR-4747-5p	hsa-mir-4747	agggaaggaggcttggtcttag	3	1	6	5	9	4	9	5
hsa-miR-4747-3p	hsa-mir-4747	aaggcccgggctttcctcccag	0	1	0	4	0	3	1	0
hsa-miR-4748	hsa-mir-4748	gaggtttggggaggatttgct	3	12	9	11	7	5	3	7
hsa-miR-4749-5p	hsa-mir-4749	tgcggggacaggccagggcatc	7	5	10	6	3	13	5	4
hsa-miR-4749-3p	hsa-mir-4749	cgcccctcctgcccccacag	3	5	1	2	0	1	0	1
hsa-miR-4750-5p	hsa-mir-4750	ctcgggcggaggtggttgagtg	80	52	35	50	41	32	40	18
hsa-miR-4750-3p	hsa-mir-4750	cctgacccaccccctcccgcag	6	2	6	6	3	8	0	1
hsa-miR-4751	hsa-mir-4751	agaggacccgtagctgctagaagg	0	0	3	0	1	0	0	0
hsa-miR-4752	hsa-mir-4752	ttgtggatctcaaggatgtgct	0	0	0	0	1	0	0	0
hsa-miR-4753-5p	hsa-mir-4753	caaggccaaaggaagagaacag	12	9	0	2	1	4	1	2
hsa-miR-4753-3p	hsa-mir-4753	ttctctttctttagccttgtgt	7	2	6	17	21	25	4	4
hsa-miR-371b-5p	hsa-mir-371b	actcaaaagatggcggcacttt	1	0	1	2	4	2	0	4
hsa-miR-371b-3p	hsa-mir-371b	aagtgcccccacagtttgagtgc	0	0	1	0	3	1	0	0
hsa-miR-4754	hsa-mir-4754	atgcggacctgggttagcggagt	1	4	2	5	4	3	1	1
hsa-miR-4755-5p	hsa-mir-4755	tttcccttcagagcctggcttt	6	3	6	2	2	1	2	2
hsa-miR-4755-3p	hsa-mir-4755	agccaggctctgaagggaaagt	6	8	4	5	3	4	4	1
hsa-miR-499b-5p	hsa-mir-499b	acagacttgctgtgatgttca	0	2	4	4	0	2	3	4
hsa-miR-499b-3p	hsa-mir-499b	aacatcactgcaagtcttaaca	6	6	8	11	4	5	8	4
hsa-miR-4756-5p	hsa-mir-4756	cagggaggcgctcactctctgct	13	2	7	4	17	3	10	4
hsa-miR-4756-3p	hsa-mir-4756	ccagagatggttgccttcctat	4	1	5	3	1	1	3	0
hsa-miR-4757-5p	hsa-mir-4757	aggcctctgtgacgtcacggtgt	0	0	0	0	1	0	0	1
hsa-miR-4757-3p	hsa-mir-4757	catgacgtcacagaggcttcgc	1	0	0	1	2	1	4	2
hsa-miR-4758-5p	hsa-mir-4758	gtgagtgggagccggtggggctg	15	0	3	1	5	4	4	2
hsa-miR-4758-3p	hsa-mir-4758	tgccccacctgctgaccaccctc	17	14	34	18	41	17	28	19
hsa-miR-4759	hsa-mir-4759	taggactagatgttggaatta	1	0	5	3	0	2	2	1
hsa-miR-4760-5p	hsa-mir-4760	tttagattgaacatgaagttag	0	0	10	2	8	2	3	3
hsa-miR-4760-3p	hsa-mir-4760	aaattcatgttcaatctaaacc	0	0	3	1	1	2	0	0
hsa-miR-4761-5p	hsa-mir-4761	acaaggtgtgcatgcctgacc	18	30	8	14	5	5	8	11
hsa-miR-4761-3p	hsa-mir-4761	gagggcatgcgcactttgtcc	34	29	10	19	19	6	11	15
hsa-miR-4762-5p	hsa-mir-4762	ccaaatcttgatcagaagcct	16	12	6	23	7	4	13	17
hsa-miR-4762-3p	hsa-mir-4762	cttctgatcaagatttgtggtg	10	15	3	13	5	4	5	16
hsa-miR-4763-5p	hsa-mir-4763	cgcctgcccagccctcctgct	1	1	2	3	8	3	2	4
hsa-miR-4763-3p	hsa-mir-4763	aggcaggggctggtgctgggcggg	5	7	3	3	1	1	8	1
hsa-miR-4764-5p	hsa-mir-4764	tggatgtggaaggagttatct	3	1	4	2	0	3	2	0
hsa-miR-4764-3p	hsa-mir-4764	ttaactcctttcacacccatgg	2	2	5	1	2	1	1	0
hsa-miR-4765	hsa-mir-4765	tgagtgattgatagctatgttc	2	0	10	5	1	1	0	3
hsa-miR-4766-5p	hsa-mir-4766	tctgaaagagcagttggtgtt	6	1	16	5	9	11	5	2
hsa-miR-4766-3p	hsa-mir-4766	atagcaattgctcttttggaa	18	19	17	9	5	6	13	17
hsa-miR-4767	hsa-mir-4767	cgcgggcgctcctggccgccgcc	2	3	4	5	4	5	1	3
hsa-miR-4768-5p	hsa-mir-4768	attctctctggatcccatggat	0	2	0	2	0	0	0	0
hsa-miR-4768-3p	hsa-mir-4768	ccaggagatccagagagaat	0	0	3	1	1	0	2	3
hsa-miR-4769-5p	hsa-mir-4769	ggtgggatggagagaaggtatgag	2	5	1	0	2	0	0	0
hsa-miR-4769-3p	hsa-mir-4769	tctgccatcctccctcccctac	1	0	1	0	0	1	2	2
hsa-miR-4770	hsa-mir-4770	tgagatgacactgtagct	1	1	0	0	0	0	0	0
hsa-miR-4771	hsa-mir-4771-1/hsa-mir-4771-2	agcagacttgacctacaatta	6	4	1	11	5	3	4	2
hsa-miR-4772-5p	hsa-mir-4772	tgatcaggcaaaattgcagact	0	0	69	26	53	64	7	9
hsa-miR-4772-3p	hsa-mir-4772	cctgcaactttgcctgatcaga	1	0	7	5	10	2	1	0
hsa-miR-4773	hsa-mir-4773-1/hsa-mir-4773-2	cagaacaggagcatagaaaggc	2	0	2	5	2	2	1	0
hsa-miR-4774-5p	hsa-mir-4774	tctggtatgtagtaggtaataa	3	1	0	0	0	0	0	0
hsa-miR-4774-3p	hsa-mir-4774	attgcctaacatgtgccagaa	0	5	0	0	0	1	0	2
hsa-miR-4775	hsa-mir-4775	ttaattttttgtttcggtcact	9	4	8	8	7	9	3	0
hsa-miR-4776-5p	hsa-mir-4776-1/hsa-mir-4776-2	gtggaccaggatggcaagggct	1	0	0	0	0	1	1	1
hsa-miR-4776-3p	hsa-mir-4776-1/hsa-mir-4776-2	cttgccatcctggtccactgcat	0	0	0	0	1	0	0	1
hsa-miR-4777-5p	hsa-mir-4777	ttctagatgagagatatatata	0	0	146	15	105	8	3	6
hsa-miR-4777-3p	hsa-mir-4777	atacctcatctagaatgctgta	0	0	0	0	0	1	0	1
hsa-miR-4778-5p	hsa-mir-4778	aattctgtaaaggaagaagagg	1	6	3	8	1	3	2	4
hsa-miR-4778-3p	hsa-mir-4778	tcttcttcctttgcagagttga	1	1	3	9	1	9	0	1
hsa-miR-4779	hsa-mir-4779	taggagggaatagtaaaagcag	2	3	3	1	1	3	0	3
hsa-miR-4780	hsa-mir-4780	acccttgagcctgatccctagc	0	0	0	0	0	1	0	0
hsa-miR-4436b-5p	hsa-mir-4436b-1/hsa-mir-4436b-2	gtccacttctgcctgccctgcc	5	7	2	8	1	5	2	1
hsa-miR-4436b-3p	hsa-mir-4436b-1/hsa-mir-4436b-2	cagggcaggaagaagtggacaa	0	1	1	2	1	0	0	0
hsa-miR-4781-5p	hsa-mir-4781	tagcggggattccaatattgg	3	4	1	4	0	2	0	1
hsa-miR-4781-3p	hsa-mir-4781	aatgttggaatcctcgctagag	9	7	4	9	5	9	3	5
hsa-miR-4782-5p	hsa-mir-4782	ttctggatatgaagacaatcaa	0	0	4	3	8	2	6	2
hsa-miR-4782-3p	hsa-mir-4782	tgattgtcttcatatctagaac	0	1	6	3	8	2	2	4
hsa-miR-4783-5p	hsa-mir-4783	ggcgcgcccagctcccgggct	2	1	2	2	4	3	0	2
hsa-miR-4783-3p	hsa-mir-4783	ccccggtgttggggcgcgtctgc	2	7	1	4	1	4	7	0
hsa-miR-4784	hsa-mir-4784	tgaggagatgctgggactga	5	2	0	3	6	0	3	0
hsa-miR-4785	hsa-mir-4785	agagtcggcgacgccgccagc	29	26	9	16	9	10	23	16
hsa-miR-1245b-5p	hsa-mir-1245b	taggcctttagatcacttaaa	0	0	6	9	8	12	1	2
hsa-miR-1245b-3p	hsa-mir-1245b	tcagatgatctaaaggcctata	2	2	0	0	1	0	0	0
hsa-miR-2467-5p	hsa-mir-2467	tgaggctctgttagccttggctc	10	7	2	2	1	1	2	0
hsa-miR-2467-3p	hsa-mir-2467	agcagaggcagagaggctcagg	14	21	2	15	4	7	12	6
hsa-miR-4786-5p	hsa-mir-4786	tgagaccaggactggatgcacc	12	39	14	33	4	11	15	20
hsa-miR-4786-3p	hsa-mir-4786	tgaagccagctctggtctgggc	5	16	4	18	6	3	5	2
hsa-miR-4787-5p	hsa-mir-4787	gcgggggtggcggcggcatccc	48	64	88	156	76	135	59	87
hsa-miR-4787-3p	hsa-mir-4787	gatgcgccgcccactgccccgcgc	5	9	5	1	2	2	4	2
hsa-miR-4788	hsa-mir-4788	ttacggaccagctaagggaggc	0	0	4	0	8	0	1	0
hsa-miR-4789-5p	hsa-mir-4789	gtatacacctgatatgtgtatg	0	1	13	17	28	11	2	3
hsa-miR-4789-3p	hsa-mir-4789	cacacatagcaggtgtatata	2	9	1	8	9	2	2	6
hsa-miR-4790-5p	hsa-mir-4790	atcgctttaccattcatgtt	0	3	0	0	2	0	1	0
hsa-miR-4790-3p	hsa-mir-4790	tgaatggtaaagcgatgtcaca	1	1	4	1	3	1	2	0
hsa-miR-4791	hsa-mir-4791	tggatatgatgactgaaa	3	11	7	16	8	10	2	4
hsa-miR-4792	hsa-mir-4792	cggtgagcgctcgctggc	41	35	13	29	10	63	30	23
hsa-miR-4793-5p	hsa-mir-4793	acatcctgctccacagggcagagg	42	31	29	63	22	37	20	31
hsa-miR-4793-3p	hsa-mir-4793	tctgcactgtgagttggctggct	0	0	1	3	0	0	1	0
hsa-miR-4794	hsa-mir-4794	tctggctatctcacgagactgt	4	4	1	5	1	2	1	3
hsa-miR-4795-5p	hsa-mir-4795	agaagtggctaataatattga	3	3	8	5	8	4	1	0
hsa-miR-4795-3p	hsa-mir-4795	atattattagccacttctggat	6	6	5	9	4	3	3	4
hsa-miR-4796-5p	hsa-mir-4796	tgtctatactctgtcactttac	13	38	24	41	19	25	15	29
hsa-miR-4796-3p	hsa-mir-4796	taaagtggcagagtatagacac	35	48	25	73	13	31	25	49
hsa-miR-4797-5p	hsa-mir-4797	gacagagtgccacttactgaa	13	7	8	7	10	8	8	6
hsa-miR-4797-3p	hsa-mir-4797	tctcagtaagtggcactctgt	3	5	3	3	6	5	10	5
hsa-miR-4798-5p	hsa-mir-4798	ttcggtatactttgtgaattgg	0	0	2	1	1	1	0	1
hsa-miR-4798-3p	hsa-mir-4798	aactcacgaagtataccgaagt	1	0	1	0	0	0	1	2
hsa-miR-4799-5p	hsa-mir-4799	atctaaatgcagcatgccagtc	0	4	0	5	1	1	0	5
hsa-miR-4799-3p	hsa-mir-4799	actggcatgctgcatttatata	3	1	3	4	2	2	2	2
hsa-miR-4800-5p	hsa-mir-4800	agtggaccgaggaaggaagga	2	3	3	2	2	1	3	1
hsa-miR-4800-3p	hsa-mir-4800	catccgtccgtctgtccac	204	195	20	11	12	16	55	64
hsa-miR-4801	hsa-mir-4801	tacacaagaaaaccaaggctca	0	0	1	1	1	1	1	0
hsa-miR-4802-5p	hsa-mir-4802	tatggaggttctagaccatgtt	174	112	101	124	93	64	96	77
hsa-miR-4802-3p	hsa-mir-4802	tacatggatggaaaccttcaagc	36	24	12	38	16	21	41	23
hsa-miR-4803	hsa-mir-4803	taacataatagtgtggattga	4	5	19	7	10	6	11	8
hsa-miR-4804-5p	hsa-mir-4804	ttggacggtaaggttaagcaa	25	5	21	16	8	14	21	9
hsa-miR-4804-3p	hsa-mir-4804	tgcttaaccttgccctcgaaa	9	3	7	6	1	1	3	4
hsa-miR-4999-5p	hsa-mir-4999	tgctgtattgtcaggtagtga	5	1	21	19	24	4	8	9
hsa-miR-4999-3p	hsa-mir-4999	tcactacctgacaatacagt	8	6	16	6	24	7	7	2
hsa-miR-5000-5p	hsa-mir-5000	cagttcagaagtgttcctgagt	19	64	11	36	10	20	25	39
hsa-miR-5000-3p	hsa-mir-5000	tcaggacacttctgaacttgga	4	13	6	16	4	4	6	7
hsa-miR-5001-5p	hsa-mir-5001	agggctggactcagcggcggagct	8	22	6	12	10	12	12	19
hsa-miR-5001-3p	hsa-mir-5001	ttctgcctctgtccaggtcctt	17	31	10	19	2	11	7	11
hsa-miR-5002-5p	hsa-mir-5002	aatttggtttctgaggcacttagt	0	5	2	2	0	3	1	2
hsa-miR-5002-3p	hsa-mir-5002	tgactgcctcactgaccactt	0	3	2	2	0	0	0	0
hsa-miR-5003-5p	hsa-mir-5003	tcacaacaaccttgcagggtaga	5	3	9	3	3	1	3	3
hsa-miR-5003-3p	hsa-mir-5003	tacttttctaggttgttgggg	4	1	2	3	4	1	3	1
hsa-miR-5004-5p	hsa-mir-5004	tgaggacagggcaaattcacga	0	0	1	1	0	0	1	1
hsa-miR-5004-3p	hsa-mir-5004	cttggattttcctgggcctcag	3	2	2	1	0	2	2	2
hsa-miR-548ao-5p	hsa-mir-548ao	agaagtaactacggtttttgca	0	1	7	5	7	2	3	1
hsa-miR-548ao-3p	hsa-mir-548ao	aaagaccgtgactacttttgca	7	2	5	4	3	0	8	2
hsa-miR-5006-5p	hsa-mir-5006	ttgccagggcaggaggtggaa	5	5	1	3	0	1	0	0
hsa-miR-5006-3p	hsa-mir-5006	tttccctttccatcctggcag	4	2	7	4	9	8	4	8
hsa-miR-5007-5p	hsa-mir-5007	tagagtctggctgatatggttt	2	0	4	0	3	3	1	0
hsa-miR-5007-3p	hsa-mir-5007	atcatatgaaccaaactctaat	0	1	2	6	3	5	1	0
hsa-miR-548ap-5p	hsa-mir-548ap	aaaagtaattgcggtcttt	20	14	13	17	17	7	7	12
hsa-miR-548ap-3p	hsa-mir-548ap	aaaaaccacaattactttt	42	27	21	28	11	17	27	26
hsa-miR-5008-5p	hsa-mir-5008	tgaggcccttggggcacagtgg	5	8	2	5	4	2	7	4
hsa-miR-5008-3p	hsa-mir-5008	cctgtgctcccagggcctcgc	4	3	0	1	0	1	0	0
hsa-miR-5009-5p	hsa-mir-5009	ttggactttttcagatttggggat	8	2	10	14	12	10	3	4
hsa-miR-5009-3p	hsa-mir-5009	tcctaaatctgaaagtccaaaa	2	0	30	20	23	4	7	10
hsa-miR-5010-5p	hsa-mir-5010	agggggatggcagagcaaaatt	30	27	15	28	6	10	16	7
hsa-miR-5010-3p	hsa-mir-5010	ttttgtgtctcccattccccag	38	62	40	69	41	26	34	41
hsa-miR-5011-5p	hsa-mir-5011	tatatatacagccatgcactc	1	3	2	5	0	0	0	0
hsa-miR-5011-3p	hsa-mir-5011	gtgcatggctgtatatataaca	1	0	6	3	6	3	2	3
hsa-miR-5047	hsa-mir-5047	ttgcagctgcggttgtaaggt	0	0	1	0	0	1	2	0
hsa-miR-5087	hsa-mir-5087	gggtttgtagctttgctggcatg	4	5	1	12	1	2	1	5
hsa-miR-5088-5p	hsa-mir-5088	cagggctcagggattggatggagg	5	1	3	4	4	0	2	1
hsa-miR-5088-3p	hsa-mir-5088	tcccttcttcctgggccctca	5	9	1	11	2	3	8	10
hsa-miR-5089-5p	hsa-mir-5089	gtgggatttctgagtagcatc	1	2	2	4	3	1	2	1
hsa-miR-5089-3p	hsa-mir-5089	atgctactcggaaatcccactga	0	2	3	3	3	3	2	0
hsa-miR-5090	hsa-mir-5090	ccggggcagattggtgtagggtg	8	10	2	6	2	5	7	11
hsa-miR-5091	hsa-mir-5091	acggagacgacaagactgtgctg	2	1	1	3	4	3	0	2
hsa-miR-5092	hsa-mir-5092	aatccacgctgagcttggcatc	22	19	24	13	11	8	19	6
hsa-miR-5093	hsa-mir-5093	aggaaatgaggctggctaggagc	0	0	0	0	1	2	0	1
hsa-miR-5094	hsa-mir-5094	aatcagtgaatgccttgaacct	6	17	1	9	2	3	1	3
hsa-miR-5095	hsa-mir-5095	ttacaggcgtgaaccaccgcg	125	58	63	48	41	28	144	60
hsa-miR-1273f	hsa-mir-1273f	ggagatggaggttgcagtg	216	168	136	146	74	106	243	133
hsa-miR-1273g-5p	hsa-mir-1273g	ggtggttgaggctgcagtaagt	10	10	7	11	10	3	2	3
hsa-miR-1273g-3p	hsa-mir-1273g	accactgcactccagcctgag	159	138	103	116	125	72	178	119
hsa-miR-5096	hsa-mir-5096	gtttcaccatgttggtcaggc	493	505	423	358	236	303	657	347
hsa-miR-5186	hsa-mir-5186	agagattggtagaaatcaggt	0	0	0	0	2	2	2	0
hsa-miR-5187-5p	hsa-mir-5187	tgggatgagggattgaagtgga	4	0	0	6	2	4	2	3
hsa-miR-5187-3p	hsa-mir-5187	actgaatcctcttttcctcag	5	20	3	13	1	7	5	15
hsa-miR-5188	hsa-mir-5188	aatcggacccatttaaaccggag	3	0	2	16	6	2	1	2
hsa-miR-5189-5p	hsa-mir-5189	tctgggcacaggcggatggacagg	5	7	0	1	2	0	6	2
hsa-miR-5189-3p	hsa-mir-5189	tgccaaccgtcagagcccaga	1	2	0	1	1	0	0	0
hsa-miR-5190	hsa-mir-5190	ccagtgactgagctggagcca	1	2	1	0	2	0	1	1
hsa-miR-5191	hsa-mir-5191	aggataggaagaatgaagtgct	0	0	12	10	13	6	2	1
hsa-miR-5192	hsa-mir-5192	aggagagtggattccaggtggt	2	2	0	2	0	1	0	0
hsa-miR-5193	hsa-mir-5193	tcctcctctacctcatcccagt	2	1	1	1	1	1	2	3
hsa-miR-5194	hsa-mir-5194	tgaggggtttggaatgggatgg	3	1	1	2	0	1	1	0
hsa-miR-5195-5p	hsa-mir-5195	aacccctaaggcaactggatgg	33	29	30	34	23	19	44	14
hsa-miR-5195-3p	hsa-mir-5195	atccagttctctgagggggct	0	0	3	1	1	0	0	3
hsa-miR-5196-5p	hsa-mir-5196	agggaaggggacgagggttggg	1	0	1	2	1	1	0	2
hsa-miR-5196-3p	hsa-mir-5196	tcatcctcgtctccctcccag	0	4	0	1	0	1	0	0
hsa-miR-5197-5p	hsa-mir-5197	caatggcacaaactcattcttga	3	1	7	6	6	5	1	3
hsa-miR-5197-3p	hsa-mir-5197	aagaagagactgagtcatcgaat	0	0	0	3	1	0	0	0
hsa-miR-4524b-5p	hsa-mir-4524b	atagcagcataagcctgtctc	16	17	9	19	9	8	8	18
hsa-miR-4524b-3p	hsa-mir-4524b	gagacaggttcatgctgcta	7	2	13	12	22	4	4	1
hsa-miR-5571-5p	hsa-mir-5571	caattctcaaaggagcctccc	1	2	3	1	2	3	2	0
hsa-miR-5571-3p	hsa-mir-5571	gtcctaggaggctcctctg	0	0	6	2	1	5	8	0
hsa-miR-5100	hsa-mir-5100	ttcagatcccagcggtgcctct	1491	1174	1099	1261	693	821	1009	781
hsa-miR-5572	hsa-mir-5572	gttggggtgcaggggtctgct	5	0	0	3	0	0	2	1
hsa-miR-548aq-5p	hsa-mir-548aq	gaaagtaattgctgtttttgcc	171	122	80	93	56	43	95	78
hsa-miR-548aq-3p	hsa-mir-548aq	caaaaactgcaattacttttgc	75	100	55	85	21	52	52	76
hsa-miR-548ar-5p	hsa-mir-548ar	aaaagtaattgcagtttttgc	10	22	11	20	10	13	13	17
hsa-miR-548ar-3p	hsa-mir-548ar	taaaactgcagttatttttgc	34	33	48	36	36	33	34	26
hsa-miR-548as-5p	hsa-mir-548as	aaaagtaattgcgggttttgcc	16	5	6	11	2	7	11	7
hsa-miR-548as-3p	hsa-mir-548as	taaaacccacaattatgtttgt	1	9	0	6	1	5	1	16
hsa-miR-5579-5p	hsa-mir-5579	tatggtactccttaagctaac	1	0	1	2	2	2	0	1
hsa-miR-5579-3p	hsa-mir-5579	ttagcttaaggagtaccagatc	0	0	0	2	1	0	0	0
hsa-miR-664b-5p	hsa-mir-664b	tgggctaagggagatgattgggta	1	3	2	3	5	0	6	2
hsa-miR-664b-3p	hsa-mir-664b	ttcatttgcctcccagcctaca	36	32	27	29	6	14	15	17
hsa-miR-5580-5p	hsa-mir-5580	tgctggctcatttcatatgtgt	7	4	3	9	14	2	6	5
hsa-miR-5580-3p	hsa-mir-5580	cacatatgaagtgagccagcac	8	9	6	8	6	3	3	3
hsa-miR-5581-5p	hsa-mir-5581	agccttccaggagaaatggaga	4	10	11	5	4	4	7	4
hsa-miR-5581-3p	hsa-mir-5581	ttccatgcctcctagaagttcc	24	13	21	23	15	14	15	10
hsa-miR-548at-5p	hsa-mir-548at	aaaagttattgcggttttggct	3	15	0	8	7	8	4	3
hsa-miR-548at-3p	hsa-mir-548at	caaaaccgcagtaacttttgt	6	14	4	8	1	4	7	9
hsa-miR-5582-5p	hsa-mir-5582	taggcacacttaaagttatagc	20	10	10	13	4	5	5	6
hsa-miR-5582-3p	hsa-mir-5582	taaaactttaagtgtgcctagg	38	20	32	27	26	10	25	16
hsa-miR-5583-5p	hsa-mir-5583-1/hsa-mir-5583-2	aaactaatatacccatattctg	19	39	14	23	11	11	23	20
hsa-miR-5583-3p	hsa-mir-5583-1/hsa-mir-5583-2	gaatatgggtatattagtttgg	42	33	22	31	15	21	19	19
hsa-miR-5584-5p	hsa-mir-5584	cagggaaatgggaagaactaga	12	19	17	29	18	8	7	10
hsa-miR-5584-3p	hsa-mir-5584	tagttcttccctttgcccaatt	0	3	3	4	0	2	0	1
hsa-miR-5585-5p	hsa-mir-5585	tgaagtaccagctactcgagag	7	7	11	34	12	33	14	2
hsa-miR-5585-3p	hsa-mir-5585	ctgaatagctgggactacaggt	36	50	28	39	25	28	26	17
hsa-miR-5586-5p	hsa-mir-5586	tatccagcttgttactatatgc	0	2	3	5	0	3	1	1
hsa-miR-5586-3p	hsa-mir-5586	cagagtgacaagctggttaaag	0	1	3	5	4	0	0	0
hsa-miR-5587-5p	hsa-mir-5587	atggtcacctccgggact	11	3	3	6	7	5	7	6
hsa-miR-5587-3p	hsa-mir-5587	gccccgggcagtgtgatcatc	1	3	1	0	0	2	2	0
hsa-miR-548au-5p	hsa-mir-548au	aaaagtaattgcggtttttgc	23	18	15	16	19	16	18	19
hsa-miR-548au-3p	hsa-mir-548au	tggcagttacttttgcaccag	0	1	1	7	5	5	5	7
hsa-miR-1295b-5p	hsa-mir-1295b	cacccagatctgcggcctaat	0	4	0	7	0	0	0	0
hsa-miR-1295b-3p	hsa-mir-1295b	aataggccacggatctgggcaa	0	9	1	2	0	1	0	3
hsa-miR-5588-5p	hsa-mir-5588	actggcattagtgggactttt	409	1308	280	1219	73	430	257	945
hsa-miR-5588-3p	hsa-mir-5588	aagtcccactaatgccagc	3	1	2	2	0	1	0	2
hsa-miR-5589-5p	hsa-mir-5589	ggctgggtgctcttgtgcagt	0	22	0	19	1	11	0	19
hsa-miR-5589-3p	hsa-mir-5589	tgcacatggcaacctagctccca	0	20	2	12	5	9	0	9
hsa-miR-5590-5p	hsa-mir-5590	ttgccatacatagactttatt	0	1	12	38	31	23	8	7
hsa-miR-5590-3p	hsa-mir-5590	aataaagttcatgtatggcaa	3	0	1	0	0	1	2	1
hsa-miR-5591-5p	hsa-mir-5591	tgggagctaagctatgggtat	18	43	7	16	4	12	5	17
hsa-miR-5591-3p	hsa-mir-5591	atacccatagcttagctccca	129	187	50	161	38	73	63	93
hsa-miR-548av-5p	hsa-mir-548av	aaaagtacttgcggattt	5	2	5	12	4	8	16	7
hsa-miR-548av-3p	hsa-mir-548av	aaaactgcagttacttttgc	29	27	26	32	17	11	31	22
hsa-miR-5680	hsa-mir-5680	gagaaatgctggactaatctgc	0	2	5	2	3	4	5	3
[truncated: 590 more rows]

## Sheet: Series cluster data Huh7
Supplementary dataset 1 Series cluster data for HCV infected Huh7 cells
AccID	miRNApreName	mirSequence	Profile	S0h7-1-normalized	S6h7-1-normalized	S24h7-1-normalized	S48h7-1-normalized	S0h7-1	S24h7-1	S48h7-1	S6h7-1
hsa-miR-6079	hsa-mir-6079	ttggaagcttggaccaactagctg	25	0	50	85	164.71	0	17	28	9
hsa-miR-376b-5p	hsa-mir-376b	cgtggatattccttctatgttt	16	0	0	30	52.94	0	6	9	0
hsa-miR-6078	hsa-mir-6078	ccgcctgagctagctgtgg	8	0	-34.78	-9.78	24.04	8	5	10	0
hsa-miR-6077	hsa-mir-6077	gggaagagctgtacggccttc	16	0	15.94	42.61	135.55	4	12	26	6
hsa-miR-7151-3p	hsa-mir-7151	ctacaggctggaatgggctca	14	0	0	110	47.06	0	22	8	0
hsa-miR-578	hsa-mir-578	cttcttgtgctctaggattgt	15	0	16.67	145	88.24	0	29	15	3
hsa-miR-6874-3p	hsa-mir-6874	cagttctgctgttctgactctag	23	0	19.08	91.3	56.01	2	20	11	5
hsa-miR-4423-3p	hsa-mir-4423	ataggcaccaaaaagcaacaa	15	0	61.11	2200	2170.59	0	440	369	11
hsa-miR-486-5p	hsa-mir-486-1/hsa-mir-486-2	tcctgtactgagctgccccgag	18	0	2759.42	1151.09	496.68	40	265	114	528
hsa-miR-6509-3p	hsa-mir-6509	ttccactgccactacctaattt	22	0	27.78	30	76.47	0	6	13	5
hsa-miR-7156-5p	hsa-mir-7156	ttgttctcaaactggctgtcaga	15	0	1.69	113.91	56.27	6	28	14	5
hsa-miR-520d-3p	hsa-mir-520d	aaagtgcttctctttggtgggt	15	0	74.64	336.3	344.25	2	69	60	15
hsa-miR-146a-3p	hsa-mir-146a	cctctgaaattcagttcttcag	25	0	163.77	420.43	559.85	16	98	107	42
hsa-miR-5009-3p	hsa-mir-5009	tcctaaatctgaaagtccaaaa	15	0	30.19	141.3	126.6	2	30	23	7
hsa-miR-4524b-3p	hsa-mir-4524b	gagacaggttcatgctgcta	16	0	-8.21	34.57	98.98	7	13	22	4
hsa-miR-6818-5p	hsa-mir-6818	ttgtgtgagtacagagagcatc	16	0	-4.35	35.65	66.24	1	8	12	0
hsa-miR-3126-3p	hsa-mir-3126	catctggcatccgtcacacaga	16	0	1.21	90.65	183.89	1	19	32	1
hsa-miR-4715-3p	hsa-mir-4715	gtgccaccttaactgcagccaat	16	0	7.97	36.3	91.3	2	9	17	3
hsa-miR-218-2-3p	hsa-mir-218-2	catggttctgtcaagcaccgcg	14	0	1.21	55.65	25.06	1	12	5	1
hsa-miR-5702	hsa-mir-5702	tgagtcagcaacatatcccatg	16	0	12.32	345.65	501.53	1	70	86	3
hsa-miR-4782-3p	hsa-mir-4782	tgattgtcttcatatctagaac	25	0	11.11	30	47.06	0	6	8	2
hsa-miR-526a	hsa-mir-526a-1/hsa-mir-526a-2	ctctagagggaagcactttctg	15	0	5.56	95	123.53	0	19	21	1
hsa-miR-4520-5p	hsa-mir-4520-1/hsa-mir-4520-2	cctgcgtgttttctgtccaa	15	0	0	75	82.35	0	15	14	0
hsa-miR-3196	hsa-mir-3196	cggggcggcaggggcctc	20	0	190.34	99.78	17.14	15	33	14	46
hsa-miR-516a-5p	hsa-mir-516a-1/hsa-mir-516a-2	ttctcgaggaaagaagcactttc	15	0	22.22	240	211.76	0	48	36	4
hsa-miR-1297	hsa-mir-1297	ttcaagtaattcaggtg	23	0	145.41	266.52	156.52	10	62	34	34
hsa-miR-1185-5p	hsa-mir-1185-2/hsa-mir-1185-1	agaggataccctttgtatgtt	16	0	7.97	26.3	91.3	2	7	17	3
hsa-miR-873-5p	hsa-mir-873	gcaggaacttgtgagtctcct	24	0	22.22	55	52.94	0	11	9	4
hsa-miR-626	hsa-mir-626	agctgtctgaaaatgtctt	24	0	38.89	140	111.76	0	28	19	7
hsa-miR-4282	hsa-mir-4282	taaaatttgcatccagga	15	0	11.11	90	64.71	0	18	11	2
hsa-miR-1290	hsa-mir-1290	tggatttttggatcaggga	20	0	2450.48	3013.26	1201.79	51	647	242	481
hsa-miR-4789-5p	hsa-mir-4789	gtatacacctgatatgtgtatg	16	0	11.11	65	164.71	0	13	28	2
hsa-miR-337-5p	hsa-mir-337	gaacggcttcatacaggagtt	16	0	1.21	50.65	83.89	1	11	15	1
hsa-miR-4524a-5p	hsa-mir-4524a	atagcagcatgaacctgtctca	16	0	-3.14	36.3	85.42	2	9	16	1
hsa-miR-4724-3p	hsa-mir-4724	gtaccttctggttcagctagt	15	0	-1.93	131.96	98.72	3	29	19	2
hsa-miR-153-5p	hsa-mir-153-2	tcatttttgtgatgttgcagct	16	0	6.76	25.65	66.24	1	6	12	2
hsa-miR-1243	hsa-mir-1243	aactggatcaattataggagtg	16	0	5.56	30	58.82	0	6	10	1
hsa-miR-4999-5p	hsa-mir-4999	tgctgtattgtcaggtagtga	25	0	22.71	83.26	119.44	5	21	24	8
hsa-miR-7158-5p	hsa-mir-7158	ggctcaatctctggtcctgcagcc	15	0	1.21	55.65	30.95	1	12	6	1
hsa-miR-4520-2-3p	hsa-mir-4520-2	tttggacagaaaacacgcaggt	16	0	5.56	40	94.12	0	8	16	1
hsa-miR-486-3p	hsa-mir-486-1/hsa-mir-486-2	cggggcagctcagtacaggat	18	0	3862.8	1593.91	538.62	52	364	130	736
hsa-miR-146a-5p	hsa-mir-146a	tgagaactgaattccatgggtt	25	0	6014.73	19102	23857.5	325	4103	4296	1337
hsa-miR-766-5p	hsa-mir-766	aggaggaattggtgctggtctt	15	0	10.39	92.61	123.79	4	22	24	5
hsa-miR-1246	hsa-mir-1246	aatggatttttggagcagg	20	0	10624.1	8618.04	3671.87	365	2041	894	2198
hsa-miR-323a-5p	hsa-mir-323a	aggtggtccgtggcgcgttcgc	8	0	-46.62	12.83	30.18	12	13	14	1
hsa-miR-4635	hsa-mir-4635	tcttgaagtcagaacccgcaa	15	0	6.76	75.65	42.71	1	16	8	2
hsa-miR-4634	hsa-mir-4634	cggcgcgaccggcccgggg	19	0	128.99	30.65	107.42	1	7	19	24
hsa-miR-1248	hsa-mir-1248	accttcttgtataagcactgtgctaaa	16	0	-3.14	296.3	520.72	48	101	124	37
hsa-miR-4677-5p	hsa-mir-4677	ttgttctttggtctttcagcca	16	0	-21.26	61.52	121.23	10	21	28	4
hsa-miR-6849-5p	hsa-mir-6849	gagtggataggggagtgtgtgga	16	0	199.28	902.61	1617.9	4	184	278	39
hsa-miR-4782-5p	hsa-mir-4782	ttctggatatgaagacaatcaa	22	0	33.33	20	47.06	0	4	8	6
hsa-miR-4516	hsa-mir-4516	gggagaagggtcggggc	18	0	1109.66	410.22	159.34	8	89	33	206
hsa-miR-1252-3p	hsa-mir-1252	caaatgagcttaatttcctttt	15	0	23.91	108.91	109.21	6	27	23	9
hsa-miR-7849-3p	hsa-mir-7849	gacaattgttgatcttgggcct	15	0	5.56	80	88.24	0	16	15	1
hsa-miR-651-3p	hsa-mir-651	aaaggaaagtgtatcctaaaag	14	0	0	50	17.65	0	10	3	0
hsa-miR-92a-2-5p	hsa-mir-92a-2	gggtggggatttgttgcattac	16	0	-3.14	21.3	73.66	2	6	14	1
hsa-miR-141-5p	hsa-mir-141	catcttccagtacagtgttgga	13	0	-8.7	11.3	61.89	2	4	12	0
hsa-miR-4703-5p	hsa-mir-4703	tagcaatacagtacaaatatagt	23	0	17.87	65.65	25.06	1	14	5	4
hsa-miR-6789-5p	hsa-mir-6789	gtaggggcgtcccgggcgcgcggg	20	0	63.53	76.3	26.6	2	17	6	13
hsa-miR-10b-5p	hsa-mir-10b	taccctgtagaaccgaatttgtg	18	0	510.39	77.61	59.08	4	19	13	95
hsa-miR-6838-3p	hsa-mir-6838	aagtcctgcttctgttgcag	13	0	5.56	35	129.41	0	7	22	1
hsa-miR-519c-3p	hsa-mir-519c	aaagtgcatctttttagaggat	13	0	0	5	47.06	0	1	8	0
hsa-miR-367-5p	hsa-mir-367	actgttgctaatatgcaactct	25	0	22.22	85	123.53	0	17	21	4
hsa-miR-4503	hsa-mir-4503	tttaagcaggaaatagaattta	16	0	17.87	50.65	154.48	1	11	27	4
hsa-miR-495-3p	hsa-mir-495	aaacaaacatggtgcacttctt	14	0	6.52	131.52	62.4	10	35	18	9
hsa-miR-4800-3p	hsa-mir-4800	catccgtccgtctgtccac	1	0	-581.4	-786.96	-816.37	204	20	12	55
hsa-miR-1912	hsa-mir-1912	tacccagagcatgcagtgtgaa	16	0	5.56	35	82.35	0	7	14	1
hsa-miR-3659	hsa-mir-3659	tgagtgttgtctacgagggca	15	0	1.21	130.65	130.95	1	27	23	1
hsa-miR-3960	hsa-mir-3960	ggcggcggcggaggcggggg	18	0	700.48	178.26	1.79	74	100	55	184
hsa-miR-3685	hsa-mir-3685	tttcctaccctacctgaagact	25	0	16.67	35	58.82	0	7	10	3
hsa-miR-4532	hsa-mir-4532	ccccggggagcccggcg	18	0	345.89	149.78	46.55	15	43	19	74
hsa-miR-3202	hsa-mir-3202-1/hsa-mir-3202-2	tggaagggagaagagctttaat	15	0	7.97	186.3	226.6	2	39	40	3
hsa-miR-522-3p	hsa-mir-522	aaaatggttccctttagagtgt	16	0	-7.49	51.96	145.78	3	13	27	1
hsa-miR-3683	hsa-mir-3683	tgcgacattggaagtagtatca	16	0	5.56	40	64.71	0	8	11	1
hsa-miR-539-3p	hsa-mir-539	atcatacaaggacaatttcttt	16	0	-1.93	46.96	92.84	3	12	18	2
hsa-miR-488-3p	hsa-mir-488	ttgaaaggctatttcttggtc	15	0	11.11	55	70.59	0	11	12	2
hsa-miR-934	hsa-mir-934	tgtctactactggagacactgg	15	0	28.99	130.65	148.59	1	27	26	6
hsa-miR-1-3p	hsa-mir-1-2/hsa-mir-1-1	tggaatgtaaagaagtatgtat	4	0	-936.96	-876.96	-892.84	227	22	16	9
hsa-miR-3173-5p	hsa-mir-3173	tgccctgcctgttttctccttt	14	0	-23.43	224.35	-25.06	22	64	12	13
hsa-miR-6516-5p	hsa-mir-6516	tttgcagtaacaggtgtgagca	16	0	-6.28	62.61	141.43	4	16	27	2
hsa-miR-1245b-5p	hsa-mir-1245b	taggcctttagatcacttaaa	16	0	5.56	30	47.06	0	6	8	1
hsa-miR-1302	hsa-mir-1302-1/hsa-mir-1302-2/hsa-mir-1302-3/hsa-mir-1302-4/hsa-mir-1302-5/hsa-mir-1302-6/hsa-mir-1302-7/hsa-mir-1302-8/hsa-mir-1302-9/hsa-mir-1302-10/hsa-mir-1302-11	ttgggacatacttatgctaaa	25	0	60.87	180.87	278.52	9	44	54	18
hsa-miR-4694-3p	hsa-mir-4694	caaatggacaggataacacct	15	0	16.67	140	188.24	0	28	32	3
hsa-miR-676-5p	hsa-mir-676	tcttcaacctcaggacttgca	13	0	12.32	25.65	142.71	1	6	25	3
hsa-miR-433-5p	hsa-mir-433	tacggtgagcctgtcattattc	16	0	5.56	35	82.35	0	7	14	1
hsa-miR-6823-5p	hsa-mir-6823	tcagggttggtaggggttgct	14	0	-13.04	71.96	10.49	3	17	4	0
hsa-miR-378h	hsa-mir-378h	actggacttggtgtcagatgg	23	0	11.11	70	35.29	0	14	6	2
hsa-miR-9-3p	hsa-mir-9-1/hsa-mir-9-2/hsa-mir-9-3	ataaagctagataaccgaaagt	23	0	19.08	81.3	32.48	2	18	7	5
hsa-miR-367-3p	hsa-mir-367	aattgcactttagcaatggtga	23	0	11.11	50	23.53	0	10	4	2
hsa-miR-3616-5p	hsa-mir-3616	atgaagtgcactcatgatatgt	15	0	11.11	105	100	0	21	17	2
hsa-miR-6815-3p	hsa-mir-6815	tggcttctcttgcacacccag	16	0	22.22	60	129.41	0	12	22	4
hsa-miR-382-5p	hsa-mir-382	gaagttgttcgtggtggattcg	16	0	5.56	40	58.82	0	8	10	1
hsa-miR-4760-5p	hsa-mir-4760	tttagattgaacatgaagttag	24	0	16.67	50	47.06	0	10	8	3
hsa-miR-4485-5p	hsa-mir-4485	accgcctgcccagtga	1	0	-349.76	-725.87	-872.63	221	47	15	110
hsa-miR-513b-3p	hsa-mir-513b	aaatgtcacctttttgagagga	15	0	11.11	90	64.71	0	18	11	2
hsa-miR-4433b-5p	hsa-mir-4433b	atgtcccacccccactcctgt	13	0	11.11	25	88.24	0	5	15	2
hsa-miR-4777-5p	hsa-mir-4777	ttctagatgagagatatatata	15	0	16.67	730	617.65	0	146	105	3
hsa-miR-4693-5p	hsa-mir-4693	atactgtgaatttcactgtcaca	15	0	33.33	125	147.06	0	25	25	6
hsa-miR-103a-2-5p	hsa-mir-103a-2	agcttctttacagtgctgccttg	16	0	-312.8	516.09	1020.2	178	258	305	83
hsa-miR-4279	hsa-mir-4279	ctctcctcccggcttc	18	0	408.45	104.57	128.39	7	27	27	79
hsa-miR-4278	hsa-mir-4278	ctagggggtttgcccttg	24	0	39.86	136.52	115.35	10	36	27	15
hsa-miR-302a-3p	hsa-mir-302a	taagtgcttccatgttttggtga	16	0	5.56	20	52.94	0	4	9	1
hsa-miR-6820-3p	hsa-mir-6820	tgtgacttctcccctgccacag	4	0	-300.24	-239.13	-245.01	78	20	16	7
hsa-miR-7853-5p	hsa-mir-7853	tcaaatgcagatcctgacttc	15	0	7.97	131.3	126.6	2	28	23	3
hsa-miR-6759-5p	hsa-mir-6759	ttgtgggtgggcagaagtctgt	15	0	25.85	131.96	81.07	3	29	16	7
hsa-miR-4433a-3p	hsa-mir-4433a	acaggagtgggggtgggacat	16	0	6.76	25.65	60.36	1	6	11	2
hsa-miR-6499-5p	hsa-mir-6499	tcgggcgcaagagcactgcagt	16	0	27.78	330	670.59	0	66	114	5
hsa-miR-6806-3p	hsa-mir-6806	tgaagctctgacattcctgcag	14	0	-7.49	116.96	22.25	3	26	6	1
hsa-miR-1270	hsa-mir-1270	ctggagatatggaagagctgtgt	25	0	30.19	51.3	73.66	2	12	14	7
hsa-miR-562	hsa-mir-562	aaagtagctgtaccatttgc	23	0	16.67	75	35.29	0	15	6	3
hsa-miR-6726-5p	hsa-mir-6726	cgggagctggggtctgcaggt	16	0	83.33	1890	2670.59	0	378	454	15
hsa-miR-601	hsa-mir-601	tggtctaggattgttggaggag	16	0	27.78	245	452.94	0	49	77	5
hsa-miR-8064	hsa-mir-8064	agcacactgagcgagcggac	22	0	22.22	10	47.06	0	2	8	4
hsa-miR-4772-5p	hsa-mir-4772	tgatcaggcaaaattgcagact	15	0	38.89	345	311.76	0	69	53	7
hsa-miR-5191	hsa-mir-5191	aggataggaagaatgaagtgct	15	0	11.11	60	76.47	0	12	13	2
hsa-miR-8065	hsa-mir-8065	tgtaggaacagttgaattttggct	15	0	5.56	40	52.94	0	8	9	1
hsa-miR-4659b-5p	hsa-mir-4659b	ttgccatgtctaagaagaa	23	0	5.56	45	23.53	0	9	4	1
hsa-miR-5590-5p	hsa-mir-5590	ttgccatacatagactttatt	22	0	44.44	60	182.35	0	12	31	8
hsa-miR-607	hsa-mir-607	gttcaaatccagatctataac	25	0	27.05	67.61	94.37	4	17	19	8
hsa-miR-6842-5p	hsa-mir-6842	tgggggtggtctctagccaagg	13	0	0	15	94.12	0	3	16	0
hsa-miR-2277-5p	hsa-mir-2277	agcgcgggctgagcgctgccagtc	1	0	-87.92	-133.48	-114.07	33	2	5	10
hsa-miR-6848-3p	hsa-mir-6848	gtggtctcttggcccccag	25	0	11.11	35	47.06	0	7	8	2
hsa-miR-4788	hsa-mir-4788	ttacggaccagctaagggaggc	16	0	5.56	20	47.06	0	4	8	1
hsa-miR-526b-5p	hsa-mir-526b	ctcttgagggaagcactttctgt	16	0	0	35	82.35	0	7	14	0
hsa-miR-4307	hsa-mir-4307	aatgttttttcctgtttcc	15	0	-1.93	211.96	104.6	3	45	20	2

## Sheet: Series cluster data Huh7.5.1
Supplementary dataset 1 Series cluster data for HCV infected Huh7.5.1 cells
AccID	miRNApreName	mirSequence	Profile	S0h7-5-1-normalized	S6h7-5-1-normalized	S24h7-5-1-normalized	S48h7-5-1-normalized	S0h7-5-1	S6h7-5-1	S24h7-5-1	S48h7-5-1
hsa-miR-5188	hsa-mir-5188	aatcggacccatttaaaccggag	14	0	11.11	59.26	11.76	0	2	16	2
hsa-miR-6079	hsa-mir-6079	ttggaagcttggaccaactagctg	25	0	11.11	25.93	47.06	0	2	7	8
hsa-miR-3202	hsa-mir-3202-1/hsa-mir-3202-2	tggaagggagaagagctttaat	15	0	11.11	137.04	111.76	0	2	37	19
hsa-miR-4532	hsa-mir-4532	ccccggggagcccggcg	13	0	45.78	53.19	291.53	8	14	23	55
hsa-miR-4700-5p	hsa-mir-4700	tctggggatgaggacagtgtgt	6	0	-20649.3	15739.6	-21051.3	12079	4980	17295	4635
hsa-miR-6805-5p	hsa-mir-6805	tagggggcggcttgtggagtgt	22	0	11.11	18.52	47.06	0	2	5	8
hsa-miR-7641	hsa-mir-7641-1/hsa-mir-7641-2	ttgatctcggaagctaagc	13	0	658.67	895.7	5139.06	777	678	1081	1402
hsa-miR-4497	hsa-mir-4497	ctccgggacggctgggc	13	0	33.78	18.96	208.94	11	14	17	43
hsa-miR-181d-3p	hsa-mir-181d	ccaccgggggatgaatgtcac	21	0	61.11	37.04	35.29	0	11	10	6
hsa-miR-6788-3p	hsa-mir-6788	ttcgccacttccctccctgcag	16	0	0	25.93	58.82	0	0	7	10
hsa-miR-4423-3p	hsa-mir-4423	ataggcaccaaaaagcaacaa	21	0	130	98.52	85.88	5	27	32	18
hsa-miR-486-5p	hsa-mir-486-1/hsa-mir-486-2	tcctgtactgagctgccccgag	20	0	843.33	1282.22	283.53	10	159	357	55
hsa-miR-488-3p	hsa-mir-488	ttgaaaggctatttcttggtc	18	0	77.78	18.52	17.65	0	14	5	3
hsa-miR-4492	hsa-mir-4492	ggggctgggcgcgcgcc	13	0	-1.78	16.74	111.29	6	4	11	23
hsa-miR-934	hsa-mir-934	tgtctactactggagacactgg	18	0	66.67	3.7	0	0	12	1	0
hsa-miR-7156-5p	hsa-mir-7156	ttgttctcaaactggctgtcaga	13	0	21.33	36.15	288	3	6	13	51
hsa-miR-5009-3p	hsa-mir-5009	tcctaaatctgaaagtccaaaa	20	0	55.56	74.07	23.53	0	10	20	4
hsa-miR-520d-3p	hsa-mir-520d	aaagtgcttctctttggtgggt	21	0	55.56	51.85	70.59	0	10	14	12
hsa-miR-144-3p	hsa-mir-144	tacagtatagatgatgtact	22	0	106.89	130.96	197.41	8	25	44	39
hsa-miR-5702	hsa-mir-5702	tgagtcagcaacatatcccatg	15	0	0	96.3	129.41	0	0	26	22
hsa-miR-1245b-5p	hsa-mir-1245b	taggcctttagatcacttaaa	16	0	11.11	33.33	70.59	0	2	9	12
hsa-miR-1302	hsa-mir-1302-1/hsa-mir-1302-2/hsa-mir-1302-3/hsa-mir-1302-4/hsa-mir-1302-5/hsa-mir-1302-6/hsa-mir-1302-7/hsa-mir-1302-8/hsa-mir-1302-9/hsa-mir-1302-10/hsa-mir-1302-11	ttgggacatacttatgctaaa	16	0	29.11	105.04	185.65	8	11	37	37
hsa-miR-3617-3p	hsa-mir-3617	catcagcaccctatgtcctttct	13	0	0	11.11	47.06	0	0	3	8
hsa-miR-2681-3p	hsa-mir-2681	tatcatggagttggtaaagcac	16	0	7.11	25.63	66.59	1	2	8	12
hsa-miR-3195	hsa-mir-3195	cgcgccgggcccgggtt	16	0	14.22	29.04	68.47	2	4	10	13
hsa-miR-4284	hsa-mir-4284	gggctcacatcaccccat	13	0	-401.11	-499.26	560	285	133	173	289
hsa-miR-516a-5p	hsa-mir-516a-1/hsa-mir-516a-2	ttctcgaggaaagaagcactttc	24	0	25.33	77.19	80.24	2	6	23	15
hsa-miR-662	hsa-mir-662	tcccacgttgtggcccagcag	13	0	11.11	3.7	64.71	0	2	1	11
hsa-miR-8087	hsa-mir-8087	gaagacttcttggattacagggg	4	0	-48.89	-60	-54.12	15	2	0	1
hsa-miR-891b	hsa-mir-891b	tgcaacttacctgagtcattga	13	0	11.11	7.41	47.06	0	2	2	8
hsa-miR-626	hsa-mir-626	agctgtctgaaaatgtctt	19	0	72.22	14.81	123.53	0	13	4	21
hsa-miR-1290	hsa-mir-1290	tggatttttggatcaggga	21	0	999.78	1112.74	719.06	57	221	362	161
hsa-miR-4789-5p	hsa-mir-4789	gtatacacctgatatgtgtatg	15	0	12.67	58.96	60.71	1	3	17	11
hsa-miR-337-5p	hsa-mir-337	gaacggcttcatacaggagtt	25	0	11.11	51.85	70.59	0	2	14	12
hsa-miR-3616-5p	hsa-mir-3616	atgaagtgcactcatgatatgt	22	0	33.33	25.93	76.47	0	6	7	13
hsa-miR-145-3p	hsa-mir-145	ggattcctggaaatactgttct	23	0	27.78	59.26	17.65	0	5	16	3
hsa-miR-5585-5p	hsa-mir-5585	tgaagtaccagctactcgagag	16	0	-16.89	97.93	166.12	7	2	34	33
hsa-miR-4777-5p	hsa-mir-4777	ttctagatgagagatatatata	24	0	33.33	55.56	47.06	0	6	15	8
hsa-miR-4792	hsa-mir-4792	cggtgagcgctcgctggc	13	0	-12.22	-32.59	230.59	35	23	29	63
hsa-miR-4693-5p	hsa-mir-4693	atactgtgaatttcactgtcaca	25	0	27.78	51.85	82.35	0	5	14	14
hsa-miR-2052	hsa-mir-2052	tgttttgataacagtaatgt	25	0	11.11	22.22	47.06	0	2	6	8
hsa-miR-4313	hsa-mir-4313	agccccctggccccaaaccc	13	0	11.11	7.41	64.71	0	2	2	11
hsa-miR-4279	hsa-mir-4279	ctctcctcccggcttc	13	0	8.44	15.85	222.82	9	8	14	44
hsa-miR-4999-5p	hsa-mir-4999	tgctgtattgtcaggtagtga	23	0	46	66.37	19.53	1	9	19	4
hsa-miR-3182	hsa-mir-3182	gcttctgtagtgtagtc	13	0	-16	-16	131.06	4	0	0	25
hsa-miR-486-3p	hsa-mir-486-1/hsa-mir-486-2	cggggcagctcagtacaggat	20	0	1254.44	2000.74	301.18	10	233	551	58
hsa-miR-362-5p	hsa-mir-362	aatccttggaacctaggtgtgagt	17	0	1655.56	-1033.33	-1776.47	850	910	639	276
hsa-miR-6883-5p	hsa-mir-6883	agggagggtgtggtatggatgt	13	0	6.22	32.15	189.88	4	4	13	35
hsa-miR-323a-5p	hsa-mir-323a	aggtggtccgtggcgcgttcgc	8	0	-27.33	11.56	79.53	11	3	15	21
hsa-miR-1248	hsa-mir-1248	accttcttgtataagcactgtgctaaa	13	0	50.89	156.44	1223.76	22	25	66	223
hsa-miR-4634	hsa-mir-4634	cggcgcgaccggcccgggg	13	0	-13.78	15.85	287.53	9	4	14	55
hsa-miR-487b-5p	hsa-mir-487b	gtggttatccctgtcctgttcg	16	0	0	22.22	47.06	0	0	6	8
hsa-miR-1245a	hsa-mir-1245a	aagtgatctaaaggcctacat	23	0	16.67	44.44	23.53	0	3	12	4
hsa-miR-1203	hsa-mir-1203	cccggagccaggatgcagctc	13	0	0	14.81	58.82	0	0	4	10
hsa-miR-15b-5p	hsa-mir-15b	tagcagcacatcatggtttaca	18	0	111890	45236.3	-2460	11715	28575	24866	7548
hsa-miR-6849-5p	hsa-mir-6849	gagtggataggggagtgtgtgga	21	0	188.67	105.33	113.18	7	39	36	24
hsa-miR-6514-5p	hsa-mir-6514	tatggagtggactttcagctggc	16	0	12.67	36.74	72.47	1	3	11	13
hsa-miR-6499-5p	hsa-mir-6499	tcgggcgcaagagcactgcagt	15	0	6.22	154.37	142.82	4	4	46	27
hsa-miR-4516	hsa-mir-4516	gggagaagggtcggggc	19	0	218.67	7.56	257.88	12	48	15	52
hsa-miR-4753-3p	hsa-mir-4753	ttctctttctttagccttgtgt	16	0	14.22	54.96	139.06	2	4	17	25
hsa-miR-563	hsa-mir-563	aggttgacatacgtttccc	16	0	68.67	148.3	393.18	12	21	53	75
hsa-miR-4703-5p	hsa-mir-4703	tagcaatacagtacaaatatagt	25	0	33.33	70.37	147.06	0	6	19	25
hsa-miR-143-3p	hsa-mir-143	tgagatgaagcactgtagctc	15	0	-7.56	377.63	242.12	63	44	170	84
hsa-miR-6726-5p	hsa-mir-6726	cgggagctggggtctgcaggt	15	0	43.56	473.19	476.24	3	10	131	83
hsa-miR-601	hsa-mir-601	tggtctaggattgttggaggag	16	0	0	22.22	47.06	0	0	6	8
hsa-miR-4772-5p	hsa-mir-4772	tgatcaggcaaaattgcagact	13	0	50	96.3	376.47	0	9	26	64
hsa-miR-6835-5p	hsa-mir-6835	agggggtagaaagtggctgaag	13	0	5.56	7.41	47.06	0	1	2	8
hsa-miR-6087	hsa-mir-6087	tgaggcgggggggcgagc	13	0	8	70.96	666.82	23	18	44	129
hsa-miR-5590-5p	hsa-mir-5590	ttgccatacatagactttatt	15	0	34.89	136.74	131.29	1	7	38	23
hsa-miR-200b-5p	hsa-mir-200b	catcttactgggcagcattgga	23	0	82	224.59	120.24	17	27	79	32
hsa-miR-205-5p	hsa-mir-205	tccttcattccaccggagtctg	18	0	327.78	3.7	29.41	0	59	1	5
hsa-miR-4787-5p	hsa-mir-4787	gcgggggtggcggcggcatccc	25	0	227.33	321.78	538.12	64	87	156	135
hsa-miR-4800-3p	hsa-mir-4800	catccgtccgtctgtccac	1	0	-424.44	-739.26	-685.88	195	64	11	16
hsa-miR-4308	hsa-mir-4308	tccctggagtttcttctt	13	0	0	11.11	52.94	0	0	3	9
hsa-miR-4766-5p	hsa-mir-4766	tctgaaagagcagttggtgtt	13	0	7.11	14.52	60.71	1	2	5	11
hsa-miR-3659	hsa-mir-3659	tgagtgttgtctacgagggca	24	0	33.33	59.26	64.71	0	6	16	11
hsa-miR-4307	hsa-mir-4307	aatgttttttcctgtttcc	22	0	40.44	40.44	72.47	1	8	12	13
