# Supplementary material for: Hepatitis C Virus Infection Cycle-Specific MicroRNA Profiling Reveals Stage-Specific miR-4423-3p Targets RIG-I to Facilitate Infection
Source: Front Cell Infect Microbiol. 2022 Mar 24;12:851917. doi: 10.3389/fcimb.2022.851917 (PMC8987439; doi:10.3389/fcimb.2022.851917)
Supplement: Supplementary file 2 [file Table_1.xlsx]

## Sheet: Table 1
Table S1. Sequences of RT-qPCR primers and siRNA for RIG-1
Gene	Primer sequence, 5'-3'
	Forward	Reverse
HCV	CTGCCCATCCACTGAGACATA	AGCTTGGGGTCATGGCAAAC
RIG-1	ATGTCCACCTTCAGAAGTGTCT	CCCCTTTTGTCCTTGTGGGA
MAVS	TTCAATACCCTTCAGCGGCG	CTCTCAGCAGGAAGTGACGG
TRAF3	GCTGTCCTGACAGAAGAGAACT	TTTAGCGGCGGGTTAGTCTG
TBK1	CGGAGACCCGGCTGGTATAA	ATCCACTGGACGAAGGAAGC
IRF-3	CTGGGGCCCTTCATTGTAGA	GCACAACCTTGACCATCACG
GAPDH	CCGGCTTCCACACATCCTTAT	AAGGCCAGTATGCACAGCTT
	siRNA sequence, 5'-3'
RIG-1	GCCCAUUUAAACCAAGAAAdUdU
